# Supplementary material for: Red Sea Atlas of Coral-Associated Bacteria Highlights Common Microbiome Members and Their Distribution across Environmental Gradients—A Systematic Review
Source: Microorganisms. 2022 Nov 26;10(12):2340. doi: 10.3390/microorganisms10122340 (PMC9787610; doi:10.3390/microorganisms10122340)
Supplement: Supplementary file 1 [file microorganisms-10-02340-s001.zip]

Archive with 3 entries (3 files):
- Supplementary material S1. Studies Metadata.xlsx
- Supplementary material S2. Atlas studies dataset.xlsx
- Supplementary material S3. Isolates studies dataset.xlsx
