# Supplementary material for: Red Sea Atlas of Coral-Associated Bacteria Highlights Common Microbiome Members and Their Distribution across Environmental Gradients—A Systematic Review
Source: Microorganisms. 2022 Nov 26;10(12):2340. doi: 10.3390/microorganisms10122340 (PMC9787610; doi:10.3390/microorganisms10122340)
Supplement: Supplementary file 1 [file microorganisms-10-02340-s001.zip › Supplementary material S1. Studies Metadata.xlsx]

## Sheet: All studies metadata
Year	Location of isolation	Red Sea region	Sampling Depth	Pelagic zone	Latitude	Longitude	Coral species	Hard/soft coral	Healthy/diseased coral	Reference	Included in reported diversity	Reason why it was not included	Accession number	Data deposition	Culture dependent/independent techniques
2003	Gulf of Aqaba	North	Depth not provided	Photic zone	28.6932	34.7284	Pocillopora cf damicornis	hard coral	diseased	Ben-Haim, Y., Thompson, F. L., Thompson, C. C., Cnockaert, M. C., Hoste, B., Swings, J., & Rosenberg, E. (2003). Vibrio coralliilyticus sp. nov., a temperature-dependent pathogen of the coral Pocillopora cf damicornis. International journal of systematic and evolutionary microbiology, 53(1), 309-315.	No	The bacteria isolation was done in the damaged tissue of diseased corals of Pocillopora cf damicornis. Also, no information of coordinates of the sampling site was found.	-	-	Isolates cultivation
2005	Gulf of Aqaba	North	4-7 m	Photic zone	28.6931	34.7284	Goniastrea sp, Dipsastraea favus	hard coral	diseased	Barash, Y., Sulam, R., Loya, Y., & Rosenberg, E. (2005). Bacterial Strain BA-3 and a filterable factor cause a white plague-like disease in corals from the Eilat coral reef. Aquatic microbial ecology, 40(2), 183-189.	No	The bacteria isolation was done with White plague-like diseased corals.	AY643537	EMBL	Isolates cultivation
2006	Gulf of Aqaba	North	1-2 m	Photic zone	29.5013	34.9179	Lobactis scutaria	hard coral	healthy	Lampert, Y., Kelman, D., Dubinsky, Z., Nitzan, Y., & Hill, R. T. (2006). Diversity of culturable bacteria in the mucus of the Red Sea coral Lobactis scutaria. FEMS microbiology ecology, 58(1), 99-108.	Yes		DQ107384-DQ107405	NCBI	Isolates cultivation
2006	Gulf of Aqaba	North	15 m	Photic zone	28.6932	34.7284	Dipsastraea favus	hard coral	diseased	Thompson, F. L., Barash, Y., Sawabe, T., Sharon, G., Swings, J., & Rosenberg, E. (2006). Thalassomonas loyana sp. nov., a causative agent of the white plague-like disease of corals on the Eilat coral reef. International journal of systematic and evolutionary microbiology, 56(2), 365-368.	No	The bacterium was isolated from diseased corals of white-plague disease	CBMAI 722	NCBI	Isolates cultivation
2007	Gulf of Aqaba	North	9 - 24m	Photic zone	29.5013	34.9179	Pleuractis granulosa	hard coral	healthy	Kooperman, N., Ben-Dov, E., Kramarsky-Winter, E., Barak, Z., & Kushmaro, A. (2007). Coral mucus-associated bacterial communities from natural and aquarium environments. FEMS Microbiology Letters, 276(1), 106-113.	Yes		DQ117312-DQ117435	GenBank	Molecular approaches
2007	Gulf of Aqaba	North	Depth not provided	Photic zone	29.5013	34.9179	Favites sp. and Favia sp.	hard coral	diseased	Barneah, O., Ben-Dov, E., Kramarsky Winter, E., & Kushmaro, A. (2007). Characterization of black band disease in Red Sea stony corals. Environmental microbiology, 9(8), 1995-2006.	No	The study was done with diseased corals	EF089403–EF089533, EF433087–EF433174, EF089519;EF089534–EF089544	NCBI	Molecular approaches
2008	Gulf of Aqaba	North	3-8 m	Photic zone	28.4755	34.4998	Fungia sp.	hard coral	healthy	Allers, E., Niesner, C., Wild, C., & Pernthaler, J. (2008). Microbes enriched in seawater after addition of coral mucus. Applied and environmental microbiology, 74(10), 3274-3278.	Yes		AM941168 - AM941189	GenBank	Molecular approaches
2008	Gulf of Aqaba	North	1-2 m	Photic zone	29.5013	34.9179	Lobactis scutaria and Platygyra lamellina	hard coral	healthy	Lampert, Y., Kelman, D., Nitzan, Y., Dubinsky, Z., Behar, A., & Hill, R. T. (2008). Phylogenetic diversity of bacteria associated with the mucus of Red Sea corals. FEMS microbiology ecology, 64(2), 187-198.	Yes		EF466016–EF466058; EF576992–EF577027	GenBank	Molecular approaches
2008	Gulf of Aqaba	North	10-15 m	Photic zone	29.5013	34.9179	Pleuractis granulosa	hard coral	healthy	Yosef, D. Z. B., Ben-Dov, E., & Kushmaro, A. (2008). Amorphus coralli gen. nov., sp. nov., a marine bacterium isolated from coral mucus, belonging to the order Rhizobiales. International journal of systematic and evolutionary microbiology, 58(12), 2704-2709.	Yes		DQ097300	NCBI	Isolates cultivation
2009	Gulf of Aqaba	North	1 - 5 m	Photic zone	29.5013	34.9179	Favia sp.	hard coral	diseased	Rasoulouniriana, D., Siboni, N., Ben-Dov, E., Kramarsky-Winter, E., Loya, Y., & Kushmaro, A. (2009). Pseudoscillatoria coralii gen. nov., sp. nov., a cyanobacterium associated with coral black band disease (BBD). Diseases of Aquatic Organisms, 87(1-2), 91-96.	No	The study was done with diseased corals	FJ210722	GenBank	Isolates cultivation
2009	Gulf of Aqaba	North	Depth not provided	Photic zone	29.5013	34.9179	Favia sp.	hard coral	diseased	Arotsker, L., Siboni, N., Ben-Dov, E., Kramarsky-Winter, E., Loya, Y., & Kushmaro, A. (2009). Vibrio sp. as a potentially important member of the Black Band Disease (BBD) consortium in Favia sp. corals. FEMS Microbiology Ecology, 70(3), 515-524.	No	The study was done with diseased corals	GQ215061–GQ215096; GQ215097–GQ215227	NCBI	Isolates cultivation
2009	Gulf of Aqaba	North	3 - 19m	Photic zone	29.5013	34.9179	Platygyra sp., Porites sp., Pleuractis granulosa, Favia sp., Stylophora sp.,Pocillopora sp., Rhytisma fulvum fulvum and Xenia sp.	hard/soft coral	healthy	Shnit-Orland, M., & Kushmaro, A. (2009). Coral mucus-associated bacteria: a possible first line of defense. FEMS microbiology ecology, 67(3), 371-380.	Yes		FJ041063 – FJ041108	NCBI	Isolates cultivation
2009	Gulf of Aqaba	North	5m	Photic zone	29.5013	34.9179	Pleuractis granulosa	hard coral	healthy	Ben-Dov, E., Yosef, D. Z. B., Pavlov, V., & Kushmaro, A. (2009). Corynebacterium maris sp. nov., a marine bacterium isolated from the mucus of the coral Pleuractis granulosa. International journal of systematic and evolutionary microbiology, 59(10), 2458-2463.	Yes		DSM 45190	NCBI	Isolates cultivation
2010	Gulf of Aqaba	North	15 m	Photic zone	28.6938	34.7259	Sinularia polydactyla	soft coral	healthy	Al-Zereini, W., Yao, C. B. F. F., Laatsch, H., & Anke, H. (2010). Aqabamycins AG: Novel nitro maleimides from a marine Vibrio species. I. Taxonomy, fermentation, isolation and biological activities. The Journal of antibiotics, 63(6), 297-301.	No	The paper evaluates the production of secondary metabolites with cytotoxic activity of Vibrios species, isolated from the coral surface	-	-	Isolates cultivation
2010	Gulf of Aqaba	North	Depth not provided	Photic zone	29.5013	34.9179	Favia sp.	hard coral	healthy	Shnit-Orland, M., Sivan, A., & Kushmaro, A. (2010). Shewanella corallii sp. nov., a marine bacterium isolated from a Red Sea coral. International journal of systematic and evolutionary microbiology, 60(10), 2293-2297.	Yes		FJ041083	GenBank	Isolates cultivation
2011	Gulf of Aqaba	North	10-15 m	Photic zone	29.5	34.9167	Acropora eurystoma	hard coral	healthy	Meron, D., Atias, E., Kruh, L. I., Elifantz, H., Minz, D., Fine, M., & Banin, E. (2011). The impact of reduced pH on the microbial community of the coral Acropora eurystoma. The ISME journal, 5(1), 51-60.	Yes		GU319121–GU319777	GenBank	Isolates cultivation/ Molecular approaches
2012	Saudi Arabian Coast	Central	8; 15; 19 m	Photic zone	21.7053	39.0705	Pocillopora verrucosa, Astreopora myriophthalma, Stylophora pistillata, Sarcophyton sp.1.& S. sp.2	hard/soft coral	healthy	Lee, O. O., Yang, J., Bougouffa, S., Wang, Y., Batang, Z., Tian, R., ... & Qian, P. Y. (2012). Spatial and species variations in bacterial communities associated with corals from the Red Sea as revealed by pyrosequencing. Applied and environmental microbiology, 78(20), 7173-7184.	Yes	It was only possible to retrieve data from Pocillopora verrucosa. The data for the other studied species was not included.	SRA012656	NCBI	Molecular approaches
2012	Saudi Arabian Coast	Central	8; 15; 19 m	Photic zone	21.7107	39.0948
2012	Saudi Arabian Coast	Central	8; 15; 19 m	Photic zone	22.061	38.7678
2012	Gulf of Aqaba	North	3–19 m	Photic zone	29.5013	34.9179	Platygyra sp., Porites sp., Stylophora sp., and Pocillopora sp.	hard coral	healthy	Shnit-Orland, M., Sivan, A., & Kushmaro, A. (2012). Antibacterial activity of Pseudoalteromonas in the coral holobiont. Microbial ecology, 64(4), 851-859.	Yes		FJ041071; FJ041068; FJ041064; FJ041069; FJ041065	NCBI	Isolates cultivation
2012	Egyptian coast (Hurgada)	North	Depth not provided	Photic zone	27.2705	33.8198	Dendronephthya sinaiensis, Dendronephthya hemprichi, Xenia sp., Lobularia sp., Rhytisma fulvum	soft coral	healthy	El-Bondkly, A. M., El-Gendy, M. M., Wiese, J., & Imhoff, J. F. (2012). Phylogenetic diversity and antimicrobial activities of culturable endophytic actinobacteria isolated from different Egyptian marine sponges and soft corals. Australian Journal of Basic and Applied Sciences, 6(4), 25-33.	Yes		JF292923 – JF292930	NCBI	Isolates cultivation
2013	Saudi Arabian Coast	North	5-10 m	Photic zone	27.6872	35.2294	Ctenactis crassa and Herpolitha limax	hard coral	healthy	Apprill, A., Hughen, K., & Mincer, T. (2013). Major similarities in the bacterial communities associated with lesioned and healthy Fungiidae corals. Environmental microbiology, 15(7), 2063-2072.	Yes		SAMN01939168–SAMN01939191	NCBI	Molecular approaches
2013	Saudi Arabian Coast	North	5-10 m	Photic zone	26.7168	36.0921
2013	Saudi Arabian Coast	North	5-10 m	Photic zone	25.7326	36.5494
2013	Saudi Arabian Coast	North	5-10 m	Photic zone	24.4907	37.1202
2013	Saudi Arabian Coast	South	5-10 m	Photic zone	20.1496	40.2354
2013	Saudi Arabian Coast	South	5-10 m	Photic zone	19.8385	39.9293
2013	Saudi Arabian Coast	South	5-10 m	Photic zone	19.7664	39.8922
2013	Saudi Arabian Coast	South	5-10 m	Photic zone	19.1764	40.2744
2013	Gulf of Aqaba	North	Depth not provided	Photic zone	29.5013	34.9179	Millepora dichotoma	hard coral	healthy	Paramasivam, N., Ben-Dov, E., Arotsker, L., Kramarsky-Winter, E., Zvuloni, A., Loya, Y., & Kushmaro, A. (2013). Bacterial consortium of Millepora dichotoma exhibiting unusual multifocal lesion event in the Gulf of Eilat, Red Sea. Microbial ecology, 65(1), 50-59.	Yes		HQ288552- HQ288737	NCBI	Isolates cultivation
2013	Gulf of Aqaba	North	Depth not provided	Photic zone	29.5013	34.9179	Millepora dichotoma	hard coral	diseased	Paramasivam, N., Ben-Dov, E., Arotsker, L., & Kushmaro, A. (2013). Eilatimonas milleporae gen. nov., sp. nov., a marine bacterium isolated from the hydrocoral Millepora dichotoma. International journal of systematic and evolutionary microbiology, 63(5), 1880-1884.	No	The study was done with diseased corals	HQ288781	GenBank	Isolates cultivation
2013	Saudi Arabian Coast	Central	5-6 m	Photic zone	22.3056	38.9628	Acropora hemprichii	hard coral	healthy	Jessen, C., Lizcano, J. F. V., Bayer, T., Roder, C., Aranda, M., Wild, C., & Voolstra, C. R. (2013). In-situ effects of eutrophication and overfishing on physiology and bacterial diversity of the Red Sea coral Acropora hemprichii. PLoS One, 8(4), e62091.	Yes		SRA062645	NCBI	Molecular approaches
2013	Saudi Arabian Coast	South	2 and 5 m	Photic zone	18.6751	40.7392	Stylophora pistillata (Comparison with Acropora humilis and Acropora darmiconis)	hard coral	healthy	Bayer, T., Neave, M. J., Alsheikh-Hussain, A., Aranda, M., Yum, L. K., Mincer, T., ... & Voolstra, C. R. (2013). The microbiome of the Red Sea coral Stylophora pistillata is dominated by tissue-associated Endozoicomonas bacteria. Applied and environmental microbiology, 79(15), 4759-4762.	Yes		PRJNA189184 (NCBI) and KC668414 to KC669277 (GenBank)	NCBI & GenBank	Molecular approaches
2013	Saudi Arabian Coast	South	2 and 5 m	Photic zone	19.1764	40.2744
2013	Saudi Arabian Coast	South	2 and 5 m	Photic zone	19.898	40.0149
2013	Saudi Arabian Coast	South	2 and 5 m	Photic zone	19.8876	40.1566
2013	Saudi Arabian Coast	South	2 and 5 m	Photic zone	20.1496	40.2354
2013	Egyptian coast (Hurgada)	North	Depth not provided	Photic zone	27.2684	33.8174	Sarcophyton glaucum	soft coral	healthy	ElAhwany, A. M., Ghozlan, H. A., ElSharif, H. A., & Sabry, S. A. (2013). Phylogenetic diversity and antimicrobial activity of marine bacteria associated with the soft coral Sarcophyton glaucum. Journal of basic microbiology, 55(1), 2-10.	Yes		JQ929053-JQ929072	NCBI	Isolates cultivation
2015	Gulf of Aqaba	North	5 m	Photic zone	29.5013	34.9179	Favia sp.	hard coral	diseased	Arotsker, L., Kramarsky-Winter, E., Ben-Dov, E., Siboni, N., & Kushmaro, A. (2015). Changes in the bacterial community associated with black band disease in a Red Sea coral, Favia sp., in relation to disease phases. Diseases of aquatic organisms, 116(1), 47-58.	No	The study was done with diseased corals	4541470.3- 4541481.3.	MG-RAST	Molecular approaches
2015	Saudi Arabian Coast	Central	4-7 m	Photic zone	22.0717	38.9748	Ctenactis echinata	hard coral	healthy	Roder, C., Bayer, T., Aranda, M., Kruse, M., & Voolstra, C. R. (2015). Microbiome structure of the fungid coral C tenactis echinata aligns with environmental differences. Molecular Ecology, 24(13), 3501-3511.	Yes		PRJNA277291	NCBI	Molecular approaches
2015	Saudi Arabian Coast	Central	4-7 m	Photic zone	22.2306	39.038
2015	Saudi Arabian Coast	Central	4-7 m	Photic zone	22.2302	39.029
2015	Saudi Arabian Coast	Central	4-7 m	Photic zone	22.7126	36.1042
2015	Saudi Arabian Coast	Central	4-7 m	Photic zone	22.535	38.9041
2015	Saudi Arabian Coast	Central	4-7 m	Photic zone	22.3337	38.8548
2015	Saudi Arabian Coast	Central	4-7 m	Photic zone	22.3338	38.8528
2016	Saudi Arabian Coast	Central	14-18 m	Photic zone	22.2324	39.0297	Pleuractis granulosa	hard coral	healthy	Röthig, T., Ochsenkühn, M. A., Roik, A., Van Der Merwe, R., & Voolstra, C. R. (2016). Long term salinity tolerance is accompanied by major restructuring of the coral bacterial microbiome. Molecular Ecology, 25(6), 1308-1323.	Yes		PRJNA282461	NCBI	Molecular approaches
2016	Saudi Arabian Coast	Central	5 m	Photic zone	21.873	38.9671	Acropora hemprichii, Pocillopora verrucosa	hard coral	healthy	Ziegler, M., Roik, A., Porter, A., Zubier, K., Mudarris, M. S., Ormond, R., & Voolstra, C. R. (2016). Coral microbial community dynamics in response to anthropogenic impacts near a major city in the central Red Sea. Marine pollution bulletin, 105(2), 629-640.	Yes		PRJNA287432	NCBI	Molecular approaches
2016	Saudi Arabian Coast	Central	5 m	Photic zone	21.7856	39.0413
2016	Saudi Arabian Coast	Central	5 m	Photic zone	21.6151	39.105
2016	Saudi Arabian Coast	Central	5 m	Photic zone	21.5762	39.1076
2016	Saudi Arabian Coast	Central	5 m	Photic zone	21.4393	39.1079
2016	Saudi Arabian Coast	Central	5 m	Photic zone	21.2594	39.1118
2016	Saudi Arabian Coast	Central	7.5-9 m	Photic zone	22.2329	39.0293	Coral reef community in Terracotta tiles	Microbiome in Terracota tiles	Microbiome in Terracota tiles	Roik, A., Röthig, T., Roder, C., Ziegler, M., Kremb, S. G., & Voolstra, C. R. (2016). Year-long monitoring of physico-chemical and biological variables provide a comparative baseline of coral reef functioning in the central Red Sea. PLoS One, 11(11), e0163939.	No	This study was done in Coral reefs, not in a particular coral species	PRJNA306204	NCBI	Molecular approaches
2016	Saudi Arabian Coast	Central	7.5-9 m	Photic zone	22.2517	38.9564
2016	Egyptian coast (Hurgada)	Central	7.5-9 m	Photic zone	22.3409	38.8521
2017	Persian Arabian Gulf	-	6-8 m	Photic zone	24.599	54.4215	Porites lobata	hard coral	healthy	Hadaidi, G., Röthig, T., Yum, L. K., Ziegler, M., Arif, C., Roder, C., ... & Voolstra, C. R. (2017). Stable mucus-associated bacterial communities in bleached and healthy corals of Porites lobata from the Arabian Seas. Scientific Reports, 7(1), 1-11.	Yes		PRJNA352338	NCBI	Molecular approaches
2017	Persian Arabian	-	6-8 m	Photic zone	24.8481	54.6903
2017	Saudi Arabian Coast	Central	6-8 m	Photic zone	22.3409	38.8521
2017	Saudi Arabian Coast	Central	6-8 m	Photic zone	22.2517	38.9564
2017	Saudi Arabian Coast	Central	6-8 m	Photic zone	22.2329	39.0293
2017	Saudi Arabian Coast	Central	2-10 m	Photic zone	22.2517	38.9564	Stylophora pistillata, Pocillopora verrucosa, and Acropora humilis	hard coral	healthy	Neave, M. J., Michell, C. T., Apprill, A., & Voolstra, C. R. (2017). Endozoicomonas genomes reveal functional adaptation and plasticity in bacterial strains symbiotically associated with diverse marine hosts. Scientific reports, 7, 40579.	No	This study was focused on Endozoicomonas genomes and not on the microbial diversity of corals	PRJNA323666	NCBI	Molecular approaches
2017	Saudi Arabian Coast	Central	2-10 m	Photic zone	19.8994	40.1515	Stylophora pistillata and Pocillopora verrucosa	hard coral	healthy	Neave, M. J., Rachmawati, R., Xun, L., Michell, C. T., Bourne, D. G., Apprill, A., & Voolstra, C. R. (2017). Differential specificity between closely related corals and abundant Endozoicomonas endosymbionts across global scales. The ISME journal, 11(1), 186-200.	No	This study has data from locations from all over the world including the Red Sea, but it was not possible to find the specific bacterial taxonomy data from the Red Sea locations	PRJNA280923	NCBI	Molecular approaches
2017	Saudi Arabian Coast	Central	2-10 m	Photic zone	19.9429	40.1374
2017	Saudi Arabian Coast	Central	2-10 m	Photic zone	24.1888	37.6625
2017	Saudi Arabian Coast	Central	2-10 m	Photic zone	24.0546	37.8596
2017	Saudi Arabian Coast	Central	2-10 m	Photic zone	22.2517	38.9564
2017	Saudi Arabian Coast	Central	2-10 m	Photic zone	22.2317	39.0293
2017	Saudi Arabian Coast	Central	314-320 m	Aphotic zone	22.2973	38.8969	Eguchipsammia fistula	hard coral	healthy	Röthig, T., Roik, A., Yum, L. K., & Voolstra, C. R. (2017). Distinct bacterial microbiomes associate with the deep-sea coral Eguchipsammia fistula from the Red Sea and from aquaria settings. Frontiers in Marine Science, 4, 259.	Yes		PRJNA354830	NCBI	Molecular approaches
2017	Saudi Arabian Coast	Central	314 - 993 m	Aphotic zone	22.7694	38.0517	Dendrophyllia sp., Eguchipsammia fistula, and Rhizotrochus typus.	hard coral	healthy	Röthig, T., Yum, L. K., Kremb, S. G., Roik, A., & Voolstra, C. R. (2017). Microbial community composition of deep-sea corals from the Red Sea provides insight into functional adaption to a unique environment. Scientific Reports, 7(1), 1-9.	Yes		PRJNA354830	NCBI	Molecular approaches
2017	Saudi Arabian Coast	Central	314 - 993 m	Aphotic zone	22.2973	38.8969
2017	Saudi Arabian Coast	North	314 - 993 m	Aphotic zone	27.7369	35.1333
2017	Saudi Arabian Coast	Central	Depth not provided	Photic zone	22.3056	38.9628	Pocillopora verrucosa	hard coral	healthy	Pogoreutz, C., Rädecker, N., Cardenas, A., Gärdes, A., Voolstra, C. R., & Wild, C. (2017). Sugar enrichment provides evidence for a role of nitrogen fixation in coral bleaching. Global Change Biology, 23(9), 3838-3848.	Yes		PRJNA335276	NCBI	Molecular approaches
2017	Saudi Arabian Coast	Central	10 m	Photic zone	20.1556	40.2498	Sea water	microbiome in seawater	microbiome in seawater	Becker, C., Hughen, K., Mincer, T. J., Ossolinski, J., Weber, L., & Apprill, A. (2017). Impact of prawn farming effluent on coral reef water nutrients and microorganisms. Aquaculture Environment Interactions, 9, 331-346.	No	In this study they used only seawater samples (10 m above coral reefs). They did not evaluate the coral microbiome.	PRJNA357506	NCBI	Molecular approaches
2018	Saudi Arabian Coast	Central	7 - 8m	Photic zone	22.3056	38.9628	Pocillopora verrucosa	hard coral	healthy	Pogoreutz, C., Rädecker, N., Cárdenas, A., Gärdes, A., Wild, C., & Voolstra, C. R. (2018). Dominance of Endozoicomonas bacteria throughout coral bleaching and mortality suggests structural inflexibility of the Pocillopora verrucosa microbiome. Ecology and evolution, 8(4), 2240-2252.	Yes		PRJNA394597	NCBI	Molecular approaches
2018	Egyptian Coast (El-Tor-Sharm El-Sheikh and Hurghada)	North	2-3 m	Photic zone	28.2286	33.6221	Heteroxenia fuscescens, Litophyton arboerum, Sarcophyton trocheliophorum, Sinularia sp., Sacrophyton acutum and Lobophytum pauciflorum	soft coral	healthy	Helal, H. S., Hanora, A., Khattab, R. A., Hamouda, H., & Zedan, H. (2018). Mining of Egypt’s Red Sea invertebrates for potential bioactive producers. Biotechnology letters, 40(11-12), 1519-1530.	Yes		MG757677.1 MG757675.1 MG757672.1 MG757678.1	NCBI	Isolates cultivation
2018	Egypt’s Red Sea (El-Tor-Sharm El-Sheikh and Hurghada)	North	2-3 m	Photic zone	26.7653	33.9472
2018	Saudi Arabian Coast	Central	10 m	Photic zone	22.3056	38.9628	Unfiltered seawater	microbiome in seawater	microbiome in seawater	Cárdenas, A., Neave, M. J., Haroon, M. F., Pogoreutz, C., Rädecker, N., Wild, C., ... & Voolstra, C. R. (2018). Excess labile carbon promotes the expression of virulence factors in coral reef bacterioplankton. The ISME journal, 12(1), 59-76.	No	This study was done in experimental aquaria and evaluate the microbiome from the reef water, not a specific coral species	BioProject PRJNA352340	NCBI	Molecular approaches
2018	Egyptian Coast (El-Tor, Sinai)	North	2-3 m	Photic zone	28.2286	33.6221	2 soft corals and 4 hard corals	hard/soft coral	healthy	El Samak, M., Solyman, S. M., & Hanora, A. (2018). Antimicrobial activity of bacteria isolated from Red Sea marine invertebrates. Biotechnology Reports, 19, e00275.	No	The authors did not specify which coral species were used for the study	MH040868, MH040869, MH040870, MH040871, MH045063, MH045064, MH045263, MH045264, MH046783 and MH046784	NCBI	Isolates cultivation
2018	Saudi Arabian Coast	Central	3-7.6 m	Photic zone	23.8664	37.8913	Astreopora sp, Coelastrea sp, Dipsastraea sp, Goniopora sp, Montipora sp, Pavona sp, Platygyra sp, Psammocora sp, Gardineroseris sp	Hard coral	diseased	Hadaidi, G., Ziegler, M., Shore-Maggio, A., Jensen, T., Aeby, G., & Voolstra, C. R. (2018). Ecological and molecular characterization of a coral black band disease outbreak in the Red Sea during a bleaching event. PeerJ, 6, e5169.	No	In thi study, samples were taken from microbial mats from Black Band Disease infected corals, but not from healthy corals.	PRJNA436216	NCBI	Molecular approaches
2018	Saudi Arabian Coast	Central	3-7.6 m	Photic zone	23.8207	37.935
2018	Saudi Arabian Coast	Central	3-7.6 m	Photic zone	23.7891	37.9393
2018	Saudi Arabian Coast	Central	3-7.6 m	Photic zone	24.1362	37.9396
2018	Saudi Arabian Coast	Central	3-7.6 m	Photic zone	24.0189	37.9666
2018	Saudi Arabian Coast	Central	3-7.6 m	Photic zone	24.1452	37.9149
2018	Saudi Arabian Coast	Central	3-7.6 m	Photic zone	22.0766	38.7751
2018	Saudi Arabian Coast	Central	3-7.6 m	Photic zone	22.1119	38.8411
2018	Saudi Arabian Coast	Central	3-7.6 m	Photic zone	22.0772	38.7744
2018	Saudi Arabian Coast	Central	3-7.6 m	Photic zone	22.2358	39.0304
2018	Saudi Arabian Coast	Central	3-7.6 m	Photic zone	22.2012	38.9992
2018	Saudi Arabian Coast	Central	3-7.6 m	Photic zone	22.3409	38.8521
2018	Saudi Arabian Coast	Central	3-7.6 m	Photic zone	22.275	39.0497
2018	Saudi Arabian Coast	Central	3-7.6 m	Photic zone	22.4257	38.9957
2018	Saudi Arabian Coast	Central	3-7.6 m	Photic zone	22.1653	38.9391
2018	Saudi Arabian Coast	Central	3-7.6 m	Photic zone	21.7092	39.0832
2018	Saudi Arabian Coast	Central	3-7.6 m	Photic zone	19.9554	40.1543
2018	Saudi Arabian Coast	Central	3-7.6 m	Photic zone	19.8985	40.1514
2018	Saudi Arabian Coast	Central	3-7.6 m	Photic zone	19.8608	40.2282
2018	Saudi Arabian Coast	Central	3-7.6 m	Photic zone	20.1407	40.0931
2018	Saudi Arabian Coast	Central	3-7.6 m	Photic zone	20.1732	40.1613
2018	Saudi Arabian Coast	Central	3-7.6 m	Photic zone	20.123	40.2118
2019	Saudi Arabian Coast	Central	5 - 10m	Photic zone	21.873	38.9671	Acropora hemprichii and Pocillopora verrucosa	hard coral	healthy	Ziegler, M., Grupstra, C. G., Barreto, M. M., Eaton, M., BaOmar, J., Zubier, K., ... & Voolstra, C. R. (2019). Coral bacterial community structure responds to environmental change in a host-specific manner. Nature communications, 10(1), 1-11. ;	Yes		PRJNA491299	NCBI	Molecular approaches
	Saudi Arabian Coast	Central	5 - 10m	Photic zone	21.7856	39.0413
	Saudi Arabian Coast	Central	5 - 10m	Photic zone	21.6151	39.105
	Saudi Arabian Coast	Central	5 - 10m	Photic zone	21.5762	39.1076
	Saudi Arabian Coast	Central	5 - 10m	Photic zone	21.4393	39.1079
	Saudi Arabian Coast	Central	5 - 10m	Photic zone	21.2594	39.1118
2019	Jordanian coast	North	50 m	Photic zone	29.4587	34.9753	Stylophora pistillata	hard coral	healthy	Hussien, E., Juhmani, A. S., AlMasri, R., Al-Horani, F., & Al-Saghir, M. (2019). Metagenomic analysis of microbial community associated with coral mucus from the Gulf of Aqaba. Heliyon, 5(11), e02876.	Yes		-	-	Molecular approaches
2019	Jordanian coast	North	50 m	Photic zone	29.4498	34.97
2019	Jordanian coast	North	50 m	Photic zone	29.3828	34.9641
2019	Jordanian coast	North	50 m	Photic zone	29.3691	34.9599
2019	Jordanian coast	North	50 m	Photic zone	29.5087	34.992
2019	Saudi Arabian Coast	Central	8-10 m	Photic zone	22.2238	38.965	Millepora dichotoma	Microbes associated to ARMS	Microbes associated to ARMS	Pearman, J. K., Aylagas, E., Voolstra, C. R., Anlauf, H., Villalobos, R., & Carvalho, S. (2019). Disentangling the complex microbial community of coral reefs using standardized Autonomous Reef Monitoring Structures (ARMS). Molecular ecology, 28(15), 3496-3507.	No	This study was done using ARMS structures, not direclty from any coral species specifically	PRJNA479721	NCBI	Molecular approaches
2019	Saudi Arabian Coast	Central	8-10 m	Photic zone	22.0893	38.7781
2019	Saudi Arabian Coast	Central	8-10 m	Photic zone	22.2998	39.0442
2019	Saudi Arabian Coast	Central	8-10 m	Photic zone	22.1387	38.9676
2019	Saudi Arabian Coast	Central	8-10 m	Photic zone	20.11	40.22
2019	Saudi Arabian Coast	North	8-10 m	Photic zone	27.8444	35.3129
2019	Saudi Arabian Coast	North	8-10 m	Photic zone	27.6707	35.44
2019	Saudi Arabian Coast	North	8-10 m	Photic zone	27.0733	35.7874
2019	Saudi Arabian Coast	North	8-10 m	Photic zone	27.2744	35.6265
2019	Saudi Arabian Coast	North	8-10 m	Photic zone	27.9431	35.2323
2019	Saudi Arabian Coast	North	8-10 m	Photic zone	27.921	35.269
2019	Saudi Arabian Coast	South	8-10 m	Photic zone	16.88	42.26
2019	Saudi Arabian Coast	South	8-10 m	Photic zone	16.79	42.199
2019	Saudi Arabian Coast	Central	8-10 m	Photic zone	21.45	39.1
2019	Saudi Arabian Coast	Central	8-10 m	Photic zone	21.06	39.2
2019	Saudi Arabian Coast	Central	8-10 m	Photic zone	21.21	39.11
2019	Saudi Arabian Coast	Central	8-10 m	Photic zone	20.4412	39.6507
2019	Saudi Arabian Coast	Central	8-10 m	Photic zone	19.9015	40.5246
2019	Saudi Arabian Coast	Central	8-10 m	Photic zone	19.9683	40.1382
2019	Gulf of Aqaba	North	4-6 m	Photic zone	29.5	34.9167	Rhytisma fulvum fulvum	soft coral	healthy	Freire, I., Gutner-Hoch, E., Muras, A., Benayahu, Y., & Otero, A. (2019). The effect of bacteria on planula-larvae settlement and metamorphosis in the octocoral Rhytisma fulvum fulvum. PloS one, 14(9), e0223214.	No	This paper used seawater to evaluate the effect of bacteria on planula-larvae settlement, but they did not evaluate microbial coral composition.	-	-	Isolates cultivation
2020	Gulf of Aqaba	North	2-5 m and 15-18 m	Photic zone	28.6147	34.5604	Porites nodifera, Dipsastraea favus Pocillopora cf damicornis, Seriatopora hystrix, Xenia umbellata, and Sarcophyton trocheliophorum.	hard/soft coral	healthy	Osman, E. O., Suggett, D. J., Voolstra, C. R., Pettay, D. T., Clark, D. R., Pogoreutz, C., ... & Smith, D. J. (2020). Coral microbiome composition along the northern Red Sea suggests high plasticity of bacterial and specificity of endosymbiotic dinoflagellate communities. Microbiome, 8(1), 1-16.	Yes		PRJNA509355	NCBI	Molecular approaches
2020	Gulf of Aqaba	North	2-5 m and 15-18 m	Photic zone	27.7305	34.2691
2020	Egyptian Coast (Hurgada)	North	2-5 m and 15-18 m	Photic zone	27.3157	33.8097
2020	Egyptian Coast (Hurgada)	North	2-5 m and 15-18 m	Photic zone	27.2485	33.849
2020	Egyptian coast	North	2-5 m and 15-18 m	Photic zone	24.6988	35.1327
2020	Saudi Arabian Coast	Central	1-25 m	Photic zone	22.31	38.8863	Melithaea rubrinodis and Siphonogorgia sp.	soft coral	healthy	Cleary, D. R., Polónia, A. R. M., Reijnen, B. T., Berumen, M. L., & de Voogd, N. J. (2020). Prokaryote Communities Inhabiting Endemic and Newly Discovered Sponges and Octocorals from the Red Sea. Microbial Ecology, 1-17.	Yes		SRP115467	NCBI	Molecular approaches
2020	Saudi Arabian Coast	Central	1-25 m	Photic zone	22.2139	38.9831
2020	Saudi Arabian Coast	Central	1-25 m	Photic zone	22.2695	38.957
2020	Saudi Arabian Coast	North	3- 6 m	Photic zone	27.2836	33.7726	Sarcophyton glaucum	soft coral	healthy	Gamaleldin, N. M., Bakeer, W., Sayed, A. M., Shamikh, Y. I., El-Gendy, A. O., Hassan, H. M., ... & Hozzein, W. N. (2020). Exploration of chemical diversity and antitrypanosomal activity of some red sea-derived actinomycetes using the OSMAC approach supported by LC-MS-based metabolomics and molecular modelling. Antibiotics, 9(9), 629.	Yes		-	-	Isolates cultivation
2020	Gulf of Aqaba	North	40-60 m	Photic zone	29.5013	34.9179	Euphyllia paradivisa	hard coral	healthy	Meron, D., Maor-Landaw, K., Eyal, G., Elifantz, H., Banin, E., Loya, Y., & Levy, O. (2020). The Complexity of the Holobiont in the Red Sea Coral Euphyllia paradivisa under Heat Stress. Microorganisms, 8(3), 372.	Yes		SRP133996	NCBI	Molecular approaches
2021	Gulf of Aqaba	North	2-8 m	Photic zone	29.5013	34.9179	Stylophora pistillata	hard coral	healthy	Voolstra, C. R., Valenzuela, J., Turkarslan, S., Cardenas, A., Hume, B., Perna, G., ... & Barshis, D. J. (2020). Contrasting heat stress response patterns of coral holobionts across the Red Sea suggest distinct mechanisms of thermal tolerance.	Yes		PRJNA681108	NCBI	Molecular approaches
2021	Saudi Arabian Coast	Central	2-8 m	Photic zone	22.2963	38.9591
2021	Saudi Arabian Coast	Central	2-8 m	Photic zone	22.2619	39.0488
2021	Saudi Arabian Coast	Central	2-8 m	Photic zone	22.263	39.0517
2020	Saudi Arabian Coast	Central	3-18 m	Photic zone	22.3034	38.9602	Acanthastrea echinata, Diploastrea heliopora, Fungia sp., Galaxea fascicularis, Mycedium elephantotus, Pavona varians, Plerogyra sinuosa, Pocillopora verrucosa, Porites lutea, Stylophora pistillata, Millepora platyphylla, Acropora cytherea, Pachyseris speciosa and Xenia sp	hard/soft coral	healthy	Ngugi, D. K., Ziegler, M., Duarte, C. M., & Voolstra, C. R. (2020). Genomic blueprint of glycine betaine metabolism in coral metaorganisms and their contribution to reef nitrogen budgets. Iscience, 23(5), 101120.	Yes		PRJNA437202	NCBI	Molecular approaches
2021	Gulf of Aqaba	North	8 m	Photic zone	29.5018	34.9179	Styllophora pistillata	hard coral	healthy	Savary, R., Barshis, D., Voolstra, C., Cardenas, A., Evensen, N., Banc-Prandi, G., Fine, M., & Meibom, A. (2021). Fast and pervasive transcriptomic resilience and acclimation of extremely heat-tolerant coral holobionts from the northern Red Sea. Proceedings of the National Academy of Sciences, 118. https://doi.org/10.1073/pnas.2023298118	Yes		PRJNA674053	NCBI	Molecular approaches
2020	Saudi Arabian Coast	Central	Depth not provided	Photic zone	22.2611	39.0572	Acropora hemprichii, Acropora humilis and Acropora cytherea (Cardenas & Voolstra, 2021)	hard coral	healthy	Sweet, M., Villela, H., Keller-Costa, T., Costa, R., Romano, S., Bourne, D., ... & Peixoto, R. (2020). Insights into the cultured bacterial fraction of corals.	Yes	This is a review paper and the data from the Red Sea includes isolates genomes that are from Cardenas & Voolstra, 2021 "Genomes and full-length 16S reference sequences for 39 Alpha- and Gamma-Proteobacterial isolates from Red Sea Acropora corals"	GS0145871; PRJNA343499	NCBI	Isolates cultivation/ Molecular approaches
	Gulf of Aqaba	North	1-2 m	Photic zone	29.5013	34.9179	Lobactis scutaria (Lampert et al., 2006)	hard coral
	Gulf of Aqaba	North	3 - 19m	Photic zone	29.5013	34.9179	Stony corals: Platygyra sp., Porites sp., Pleuractis granulosa, Favia sp., Stylophora sp. and Pocillopora sp. Soft corals: Rhytisma fulvum fulvum and Xenia sp. (Shnit-Orland & Kushmaro, 2009)	hard/soft coral
	Gulf of Aqaba	North	5m	Photic zone	29.5013	34.9179	Pleuractis granulosa (Ben-Dov et al., 2009)	hard coral
	Egyptian coast (Hurgada)	North	Depth not provided	Photic zone	27.2684	33.8174	Sarcophyton glaucum (ElAhwany et al., 2013)	soft coral
	Gulf of Aqaba	North	15 m	Photic zone	28.6932	34.7284	Dipsastraea favus (Thompson et al., 2006)	hard coral

## Sheet: # of choosen studies
Corals	# of studies from culture-dependent techniques	# of studies from culture-independent techniques	Total
Pocillopora verrucosa	0	6	6
Pleuractis granulosa	3	2	5
Stylophora pistillata	0	5	5
Acropora hemprichii	1	2	3
Acropora cytherea	1	1	2
Acropora humilis	1	1	2
Favia sp.	2	0	2
Fungia sp.	0	2	2
Lobactis scutaria	1	1	2
Platygyra sp.	2	0	2
Pocillopora cf damicornis	0	2	2
Pocillopora sp.	2	0	2
Porites sp.	2	0	2
Sarcophyton glaucum	2	0	2
Stylophora sp.	2	0	2
Xenia sp.	2	0	2
Acanthastrea echinata	0	1	1
Acropora eurystoma	0	1	1
Ctenactis crassa	0	1	1
Ctenactis echinata	0	1	1
Dendronephthya hemprichi	1	0	1
Dendronephthya sinaiensis	1	0	1
Dendrophyllia sp	0	1	1
Diploastrea heliopora	0	1	1
Dipsastraea favus	0	1	1
Eguchipsammia fistula	0	1	1
Euphyllia paradivisa	0	1	1
Galaxea fascicularis	0	1	1
Herpolithia limax	0	1	1
Heteroxenia fuscescens	1	0	1
Litophyton arboreum	1	0	1
Lobularia sp.	1	0	1
Melithaea rubrinodis	0	1	1
Millepora dichotoma	1	0	1
Millepora platyphylla	0	1	1
Mycedium elephantotus	0	1	1
Pachyseris speciosa	0	1	1
Pavona varians	0	1	1
Platygyra lamellina	0	1	1
Plerogyra sinuosa	0	1	1
Porites lobata	0	1	1
Porites lutea	0	1	1
Porites nodifera	0	1	1
Rhizotrochus typus	0	1	1
Rhytisma fulvum	1	0	1
Rhytisma fulvum fulvum	1	0	1
Sarcophyton trocheliophorum	0	1	1
Seriatopora hystrix	0	1	1
Sinularia sp.	1	0	1
Siphonogorgia sp.	0	1	1
Xenia umbellata	0	1	1

## Sheet: N. of papers per coral type
Row Labels	Count of Reference	%
hard coral	38	70.3704
hard/soft coral	5	9.25926
soft coral	7	12.963
(blank)
entire reef community	4	7.40741
Grand Total	54	100

## Sheet: Photic_aphotic
Row Labels	Count of Pelagic zone	# of publications	%
Aphotic zone	4	2	3.7037
Photic zone	150	52	96.2963
Grand Total	154

## Sheet: Coral type
Row Labels	Count of Hard/soft coral
hard	47	70.1493
soft	20	29.8507
Grand Total	67	100

## Sheet: Technique
Row Labels	Count of Culture dependent/independent techniques	%
Isolates cultivation	20	37.037
Isolates cultivation/ Molecular approaches	2	3.7037
Molecular approaches	32	59.2593
(blank)
Grand Total	54	100

## Sheet: health status
Row Labels	Count of Healthy/diseased coral
diseased	9
entire reef community	4
healthy	41
Grand Total	54
Row Labels	Count of Healthy/diseased coral	%
diseased	9	16.6667
healthy	41	75.9259
Reef-community	4	7.40741
Grand Total	54	100

## Sheet: Papers per year
Row Labels	Count of Reference
2003	1
2005	1
2006	2
2007	2
2008	3
2009	4
2010	2
2011	1
2012	3
2013	6
2015	2
2016	3
2017	7
2018	5
2019	4
2020	6
February-2021	2
(blank)
Grand Total	54

## Sheet: # of publications per coral
Coral species	Number of publications		Coral species	Hard/soft coral	Number of publications	%
Pocillopora verrucosa	8		Pocillopora verrucosa	hard	8	14.8148
Favia sp.	7		Favia sp.	hard	7	12.963
Pleuractis granulosa	7		Pleuractis granulosa	hard	7	12.963
Stylophora pistillata	6		Stylophora pistillata	hard	6	11.1111
Acropora hemprichii	4		Acropora hemprichii	hard	4	7.40741
Dipsastraea favus	4		Dipsastraea favus	hard	4	7.40741
Platygyra sp.	4		Platygyra sp.	hard	4	7.40741
Acropora humilis	3		Acropora humilis	hard	3	5.55556
Lobactis scutaria	3		Lobactis scutaria	hard	3	5.55556
Pocillopora sp.	3		Pocillopora sp.	hard	3	5.55556
Porites sp.	3		Porites sp.	hard	3	5.55556
Rhytisma fulvum fulvum	3		Rhytisma fulvum fulvum	soft	3	5.55556
Sarcophyton glaucum	3		Sarcophyton glaucum	soft	3	5.55556
Stylophora sp.	3		Stylophora sp.	hard	3	5.55556
Xenia sp.	3		Xenia sp.	soft	3	5.55556
Eguchipsammia fistula	2		Eguchipsammia fistula	soft	2	3.7037
Fungia sp.	2		Fungia sp.	hard	2	3.7037
Millepora dichotoma	2		Millepora dichotoma	hard	2	3.7037
Pocillopora cf damicornis	2		Pocillopora cf damicornis	hard	2	3.7037
Others	1		Millepora platyphylla	hard	1	1.85185
			Acanthastrea echinata	hard	1	1.85185
			Acropora cytherea	hard	1	1.85185
			Acropora darmiconis	hard	1	1.85185
			Acropora eurystoma	hard	1	1.85185
			Astreopora myriophthalma	hard	1	1.85185
			Astreopora sp	hard	1	1.85185
			Coelastrea sp	hard	1	1.85185
			Ctenactis cf crassa	hard	1	1.85185
			Ctenactis echinata	hard	1	1.85185
			Dendronephthya sinaiensis	soft	1	1.85185
			Dendronephthya hemprichii	soft	1	1.85185
			Dendrophyllia sp.	hard	1	1.85185
			Diploastrea heliopora	hard	1	1.85185
			Dipsastraea sp.	hard	1	1.85185
			Euphyllia paradivisa	hard	1	1.85185
			Favites sp.	hard	1	1.85185
			Galaxea fascicularis	hard	1	1.85185
			Gardineroseris sp	hard	1	1.85185
			Goniastrea sp	hard	1	1.85185
			Goniopora sp	hard	1	1.85185
			Herpolitha limax	hard	1	1.85185
			Heteroxenia fuscescens	soft	1	1.85185
			Litophyton arboreum	soft	1	1.85185
			Lobophytum pauciflorum	soft	1	1.85185
			Lobularia sp.	soft	1	1.85185
			Melithaea rubrinodis	soft	1	1.85185
			Montipora sp	hard	1	1.85185
			Mycedium elephantotus	soft	1	1.85185
			Pachyseris speciosa	hard	1	1.85185
			Pavona sp	hard	1	1.85185
			Pavona varians	hard	1	1.85185
			Platygyra lamellina	hard	1	1.85185
			Plerogyra sinuosa	hard	1	1.85185
			Porites lobata	hard	1	1.85185
			Porites lutea	hard	1	1.85185
			Porites nodifera	hard	1	1.85185
			Psammocora sp	hard	1	1.85185
			Rhizotrochus typus	hard	1	1.85185
			Sacrophyton acutum	soft	1	1.85185
			Sarcophyton sp.1.	soft	1	1.85185
			Sarcophyton sp.2.	soft	1	1.85185
			Sarcophyton trocheliophorum	soft	1	1.85185
			Seriatopora hystrix	hard	1	1.85185
			Sinularia polydactyla	soft	1	1.85185
			Sinularia sp.	soft	1	1.85185
			Siphonogorgia sp.	soft	1	1.85185
			Xenia umbellata	soft	1	1.85185
			Total of corals only to genus level	23
			Total of corals to species level	44
			Total	67
