# Supplementary material for: Red Sea Atlas of Coral-Associated Bacteria Highlights Common Microbiome Members and Their Distribution across Environmental Gradients—A Systematic Review
Source: Microorganisms. 2022 Nov 26;10(12):2340. doi: 10.3390/microorganisms10122340 (PMC9787610; doi:10.3390/microorganisms10122340)
Supplement: Supplementary file 1 [file microorganisms-10-02340-s001.zip › Supplementary material S2. Atlas studies dataset.xlsx]

## Sheet: Dataset
Reference	Location	Coral species	Phylum	Class	Order	Family
Allers et al., 2008	North	Fungia sp.	Proteobacteria	Gammaproteobacteria	Alteromonadales	Alteromonadaceae
Allers et al., 2008	North	Fungia sp.	Proteobacteria	Gammaproteobacteria	Vibrionales	Vibrionaceae
Apprill et al., 2013	North	Ctenactis crassa	Cyanobacteria	Oscillatoriophycideae	Oscillatoriales	x
Apprill et al., 2013	North	Ctenactis crassa	Balneolaeota	Balneolia	Balneolales	Balneolaceae
Apprill et al., 2013	North	Ctenactis crassa	Verrucomicrobia	Verrucomicrobiae	Verrucomicrobiales	Verrucomicrobiaceae
Apprill et al., 2013	North	Ctenactis crassa	Proteobacteria	Gammaproteobacteria	Pasteurellales	Pasteurellaceae
Apprill et al., 2013	North	Ctenactis crassa	Proteobacteria	Alphaproteobacteria	Rhodobacterales	Rhodobacteraceae
Apprill et al., 2013	North	Ctenactis crassa	Proteobacteria	Gammaproteobacteria	Cellvibrionales	Halieaceae
Apprill et al., 2013	North	Ctenactis crassa	Proteobacteria	Gammaproteobacteria	Chromatiales	Chromatiaceae
Apprill et al., 2013	North	Ctenactis crassa	Proteobacteria	Gammaproteobacteria	Enterobacterales	Enterobacteriaceae
Apprill et al., 2013	North	Ctenactis crassa	Proteobacteria	Betaproteobacteria	Burkholderiales	Alcaligenaceae
Apprill et al., 2013	North	Ctenactis crassa	Proteobacteria	Alphaproteobacteria	Caulobacterales	Caulobacteraceae
Apprill et al., 2013	North	Ctenactis crassa	Proteobacteria	Alphaproteobacteria	Pelagibacterales	Pelagibacteraceae
Apprill et al., 2013	North	Ctenactis crassa	Bacteroidetes	Flavobacteriia	Flavobacteriales	Flavobacteriaceae
Apprill et al., 2013	North	Ctenactis crassa	Bacteroidetes	Flavobacteriia	Flavobacteriales	Blattabacteriaceae
Apprill et al., 2013	North	Ctenactis crassa	Firmicutes	Clostridia	Eubacteriales	Peptostreptococcaceae
Apprill et al., 2013	North	Ctenactis crassa	Firmicutes	Clostridia	Eubacteriales	Clostridiaceae
Apprill et al., 2013	North	Ctenactis crassa	Firmicutes	Clostridia	Eubacteriales	Lachnospiraceae
Apprill et al., 2013	North	Ctenactis crassa	Actinobacteria	Actinomycetia	Bifidobacteriales	Bifidobacteriaceae
Apprill et al., 2013	North	Ctenactis crassa	Firmicutes	Bacilli	Lactobacillales	Carnobacteriaceae
Apprill et al., 2013	North	Ctenactis crassa	Cyanobacteria	Oscillatoriophycideae	Chroococcales	Aphanothecaceae
Apprill et al., 2013	North	Ctenactis crassa	Proteobacteria	Gammaproteobacteria	Vibrionales	Vibrionaceae
Apprill et al., 2013	North	Ctenactis crassa	Proteobacteria	Gammaproteobacteria	Enterobacterales	Erwiniaceae
Apprill et al., 2013	North	Ctenactis crassa	Proteobacteria	Gammaproteobacteria	Pseudomonadales	Moraxellaceae
Apprill et al., 2013	North	Ctenactis crassa	Proteobacteria	Gammaproteobacteria	Aeromonadales	Aeromonadaceae
Apprill et al., 2013	North	Ctenactis crassa	Proteobacteria	Gammaproteobacteria	Thiotrichales	Francisellaceae
Apprill et al., 2013	North	Ctenactis crassa	Proteobacteria	Alphaproteobacteria	Rickettsiales	Rickettsiaceae
Apprill et al., 2013	North	Ctenactis crassa	Proteobacteria	Alphaproteobacteria	Rickettsiales	Anaplasmataceae
Apprill et al., 2013	North	Ctenactis crassa	Proteobacteria	Alphaproteobacteria	Sphingomonadales	Sphingomonadaceae
Apprill et al., 2013	South	Herpolithia limax	Proteobacteria	Gammaproteobacteria	Vibrionales	Vibrionaceae
Apprill et al., 2013	South	Herpolithia limax	Proteobacteria	Gammaproteobacteria	Enterobacterales	Enterobacteriaceae
Apprill et al., 2013	South	Herpolithia limax	Proteobacteria	Alphaproteobacteria	Caulobacterales	Caulobacteraceae
Apprill et al., 2013	South	Herpolithia limax	Proteobacteria	Gammaproteobacteria	x	x
Apprill et al., 2013	South	Herpolithia limax	Proteobacteria	Alphaproteobacteria	Rhodobacterales	Rhodobacteraceae
Apprill et al., 2013	South	Herpolithia limax	Proteobacteria	Alphaproteobacteria	Rickettsiales	Rickettsiaceae
Apprill et al., 2013	South	Herpolithia limax	Proteobacteria	Alphaproteobacteria	Rhodospirillales	Rhodospirillaceae
Apprill et al., 2013	South	Herpolithia limax	Firmicutes	Clostridia	Clostridiales	Clostridiaceae
Apprill et al., 2013	South	Herpolithia limax	Firmicutes	Clostridia	Clostridiales	Peptostreptococcaceae
Apprill et al., 2013	South	Herpolithia limax	Firmicutes	Clostridia	Eubacteriales	Lachnospiraceae
Apprill et al., 2013	South	Herpolithia limax	Actinobacteria	Actinomycetia	Corynebacteriales	Corynebacteriaceae
Apprill et al., 2013	South	Herpolithia limax	Proteobacteria	Alphaproteobacteria	Pelagibacterales	Pelagibacteraceae
Apprill et al., 2013	South	Herpolithia limax	Proteobacteria	Alphaproteobacteria	Hyphomicrobiales	Methylobacteriaceae
Apprill et al., 2013	South	Herpolithia limax	Proteobacteria	Alphaproteobacteria	Rickettsiales	Anaplasmataceae
Apprill et al., 2013	South	Herpolithia limax	Proteobacteria	Gammaproteobacteria	Enterobacterales	Erwiniaceae
Apprill et al., 2013	South	Herpolithia limax	Proteobacteria	Gammaproteobacteria	Pasteurellales	Pasteurellaceae
Apprill et al., 2013	South	Herpolithia limax	Proteobacteria	Gammaproteobacteria	Pseudomonadales	Pseudomonadaceae
Apprill et al., 2013	South	Herpolithia limax	Proteobacteria	Gammaproteobacteria	Thiotrichales	Thiotrichaceae
Apprill et al., 2013	South	Herpolithia limax	Proteobacteria	Gammaproteobacteria	Aeromonadales	Aeromonadaceae
Apprill et al., 2013	South	Herpolithia limax	Bacteroidetes	Flavobacteriia	Flavobacteriales	Weeksellaceae
Apprill et al., 2013	South	Herpolithia limax	Bacteroidetes	Flavobacteriia	Flavobacteriales	Blattabacteriaceae
Apprill et al., 2013	South	Herpolithia limax	Actinobacteria	Actinomycetia	Micrococcales	Dermacoccaceae
Apprill et al., 2013	South	Herpolithia limax	Actinobacteria	Actinomycetia	Streptosporangiales	Nocardiopsaceae
Apprill et al., 2013	South	Herpolithia limax	Tenericutes	Mollicutes	Acholeplasmatales	Acholeplasmataceae
Apprill et al., 2013	South	Herpolithia limax	Proteobacteria	Betaproteobacteria	Burkholderiales	Alcaligenaceae
Apprill et al., 2013	South	Herpolithia limax	Proteobacteria	Betaproteobacteria	Burkholderiales	Oxalobacteraceae
Apprill et al., 2013	South	Herpolithia limax	Proteobacteria	Deltaproteobacteria	Campylobacterales	Helicobacteraceae
Apprill et al., 2013	South	Herpolithia limax	Bacteroidetes	Flavobacteriia	Flavobacteriales	Flavobacteriaceae
Apprill et al., 2013	South	Herpolithia limax	Proteobacteria	Alphaproteobacteria	Sphingomonadales	Sphingomonadaceae			+
Apprill et al., 2013	South	Herpolithia limax	Proteobacteria	Gammaproteobacteria	Pseudomonadales	Moraxellaceae
Apprill et al., 2013	South	Herpolithia limax	Proteobacteria	Gammaproteobacteria	Thiotrichales	Piscirickettsiaceae
Apprill et al., 2013	South	Herpolithia limax	Proteobacteria	Gammaproteobacteria	Cellvibrionales	Cellvibrionaceae
Apprill et al., 2013	South	Herpolithia limax	Bacteroidetes	Cytophagia	Cytophagales	Flammeovirgaceae
Apprill et al., 2013	South	Herpolithia limax	Bacteroidetes	Saprospiria	Saprospirales	Haliscomenobacteraceae
Apprill et al., 2013	South	Herpolithia limax	Fusobacteria	Fusobacteriia	Fusobacteriales	Fusobacteriaceae
Apprill et al., 2013	South	Herpolithia limax	Firmicutes	Bacilli	Lactobacillales	Streptococcaceae
Apprill et al., 2013	South	Herpolithia limax	Cyanobacteria	Oscillatoriophycideae	Chroococcales	Aphanothecaceae
Savary et al., 2021	North	Stylophora pistillata	Acidobacteria	Holophagae	Acanthopleuribacterales	Acanthopleuribacteraceae
Voolstra et al., 2020	North	Stylophora pistillata	Proteobacteria	Alphaproteobacteria	Rhodospirillales	Acetobacteraceae
Voolstra et al., 2020	North	Stylophora pistillata	Actinobacteria	Actinobacteria	Actinomycetales	Actinomycetaceae
Voolstra et al., 2020	North	Stylophora pistillata	Firmicutes	Bacilli	Lactobacillales	Aerococcaceae
Voolstra et al., 2020	North	Stylophora pistillata	Proteobacteria	Gammaproteobacteria	Aeromonadales	Aeromonadaceae
Voolstra et al., 2020	Central	Stylophora pistillata	Proteobacteria	Gammaproteobacteria	Aeromonadales	Aeromonadaceae
Bayer et al., 2013	South	Stylophora pistillata	Proteobacteria	Betaproteobacteria	Burkholderiales	Alcaligenaceae
Voolstra et al., 2020	North	Stylophora pistillata	Proteobacteria	Betaproteobacteria	Burkholderiales	Alcaligenaceae
Voolstra et al., 2020	Central	Stylophora pistillata	Proteobacteria	Betaproteobacteria	Burkholderiales	Alcaligenaceae
Bayer et al., 2013	South	Acropora humilis	Proteobacteria	Gammaproteobacteria	x	x
Bayer et al., 2013	South	Acropora humilis	Proteobacteria	Gammaproteobacteria	Alteromonadales	Alteromonadaceae
Bayer et al., 2013	South	Acropora humilis	Proteobacteria	Gammaproteobacteria	Oceanospirillales	Endozoicomonadaceae
Bayer et al., 2013	South	Pocillopora cf damicornis	Proteobacteria	Gammaproteobacteria	Oceanospirillales	Endozoicomonadaceae
Bayer et al., 2013	South	Pocillopora cf damicornis	Proteobacteria	Gammaproteobacteria	x	x
Bayer et al., 2013	South	Pocillopora cf damicornis	Proteobacteria	Alphaproteobacteria	Rickettsiales	Anaplasmataceae
Bayer et al., 2013	South	Pocillopora cf damicornis	Proteobacteria	Gammaproteobacteria	Alteromonadales	Alteromonadaceae
Bayer et al., 2013	South	Pocillopora cf damicornis	Proteobacteria	Alphaproteobacteria	Rhodobacterales	Rhodobacteraceae
Cleary et al., 2020	Central	Melithaea rubrinodis	Actinobacteria	Actinomycetia	Micrococcales	Intrasporangiaceae
Cleary et al., 2020	Central	Melithaea rubrinodis	Actinobacteria	x	x	x
Cleary et al., 2020	Central	Melithaea rubrinodis	Bacteroidetes	Bacteroidia	Bacteroidales	Porphyromonadaceae
Cleary et al., 2020	Central	Melithaea rubrinodis	Bacteroidetes	Cytophagia	Cytophagales	Flammeovirgaceae
Cleary et al., 2020	Central	Melithaea rubrinodis	Bacteroidetes	Cytophagia	Cytophagales	Fulvivirgaceae
Cleary et al., 2020	Central	Melithaea rubrinodis	Bacteroidetes	Cytophagia	Cytophagales	Hymenobacteraceae
Cleary et al., 2020	Central	Melithaea rubrinodis	Bacteroidetes	Cytophagia	Cytophagales	Roseivirgaceae
Cleary et al., 2020	Central	Melithaea rubrinodis	Bacteroidetes	Flavobacteriia	Flavobacteriales	Flavobacteriaceae
Cleary et al., 2020	Central	Melithaea rubrinodis	Chlamydiae	Chlamydiia	Parachlamydiales	Simkaniaceae
Cleary et al., 2020	Central	Melithaea rubrinodis	Cyanobacteria	Cyanophyceae	Synechococcales	Prochloraceae
Cleary et al., 2020	Central	Melithaea rubrinodis	Cyanobacteria	Cyanophyceae	Synechococcales	Synechococcaceae
Cleary et al., 2020	Central	Melithaea rubrinodis	Firmicutes	Bacilli	Bacillales	Staphylococcaceae
Cleary et al., 2020	Central	Melithaea rubrinodis	Firmicutes	Bacilli	Lactobacillales	Carnobacteriaceae
Cleary et al., 2020	Central	Melithaea rubrinodis	Firmicutes	Clostridia	Clostridiales	Peptostreptococcaceae
Cleary et al., 2020	Central	Melithaea rubrinodis	Proteobacteria	Alphaproteobacteria	Hyphomicrobiales	Phyllobacteriaceae
Cleary et al., 2020	Central	Melithaea rubrinodis	Proteobacteria	Alphaproteobacteria	Maricaulales	Maricaulaceae
Cleary et al., 2020	Central	Melithaea rubrinodis	Proteobacteria	Alphaproteobacteria	Parvularculales	Parvularculaceae
Cleary et al., 2020	Central	Melithaea rubrinodis	Proteobacteria	Alphaproteobacteria	Pelagibacterales	Pelagibacteraceae
Cleary et al., 2020	Central	Melithaea rubrinodis	Proteobacteria	Alphaproteobacteria	Rhodobacterales	Hyphomonadaceae
Cleary et al., 2020	Central	Melithaea rubrinodis	Proteobacteria	Alphaproteobacteria	Rhodobacterales	Rhodobacteraceae
Cleary et al., 2020	Central	Melithaea rubrinodis	Proteobacteria	Alphaproteobacteria	Rickettsiales	Anaplasmataceae
Cleary et al., 2020	Central	Melithaea rubrinodis	Proteobacteria	Alphaproteobacteria	Rickettsiales	Candidatus Midichloriaceae
Cleary et al., 2020	Central	Melithaea rubrinodis	Proteobacteria	Betaproteobacteria	Burkholderiales	Alcaligenaceae
Cleary et al., 2020	Central	Melithaea rubrinodis	Proteobacteria	Betaproteobacteria	Burkholderiales	Burkholderiaceae
Cleary et al., 2020	Central	Melithaea rubrinodis	Proteobacteria	Betaproteobacteria	Campylobacterales	Campylobacteraceae
Cleary et al., 2020	Central	Melithaea rubrinodis	Proteobacteria	Betaproteobacteria	Campylobacterales	Helicobacteraceae
Cleary et al., 2020	Central	Melithaea rubrinodis	Proteobacteria	Betaproteobacteria	Nitrosomonadales	Methylophilaceae
Cleary et al., 2020	Central	Melithaea rubrinodis	Proteobacteria	Deltaproteobacteria	Myxococcales	Polyangiaceae
Cleary et al., 2020	Central	Melithaea rubrinodis	Proteobacteria	Gammaproteobacteria	Alteromonadales	Alteromonadaceae
Cleary et al., 2020	Central	Melithaea rubrinodis	Proteobacteria	Gammaproteobacteria	Alteromonadales	Colwelliaceae
Cleary et al., 2020	Central	Melithaea rubrinodis	Proteobacteria	Gammaproteobacteria	Cellvibrionales	Halieaceae
Cleary et al., 2020	Central	Melithaea rubrinodis	Proteobacteria	Gammaproteobacteria	Chromatiales	Chromatiaceae
Cleary et al., 2020	Central	Melithaea rubrinodis	Proteobacteria	Gammaproteobacteria	Chromatiales	Ectothiorhodospiraceae
Cleary et al., 2020	Central	Melithaea rubrinodis	Proteobacteria	Gammaproteobacteria	Enterobacterales	Enterobacteriaceae
Cleary et al., 2020	Central	Melithaea rubrinodis	Proteobacteria	Gammaproteobacteria	Enterobacterales	Erwiniaceae
Cleary et al., 2020	Central	Melithaea rubrinodis	Proteobacteria	Gammaproteobacteria	Legionellales	Coxiellaceae
Cleary et al., 2020	Central	Melithaea rubrinodis	Proteobacteria	Gammaproteobacteria	Methylococcales	Methylococcaceae
Cleary et al., 2020	Central	Melithaea rubrinodis	Proteobacteria	Gammaproteobacteria	Pseudomonadales	Pseudomonadaceae
Cleary et al., 2020	Central	Melithaea rubrinodis	Proteobacteria	Gammaproteobacteria	Vibrionales	Vibrionaceae
Cleary et al., 2020	Central	Melithaea rubrinodis	Spirochaetes	Spirochaetia	Spirochaetales	Spirochaetaceae
Cleary et al., 2020	Central	Siphonogorgia sp.	Acidobacteria	Acidobacteriia	Acidobacteriales	Acidobacteriaceae
Cleary et al., 2020	Central	Siphonogorgia sp.	Acidobacteria	x	x	x
Cleary et al., 2020	Central	Siphonogorgia sp.	Actinobacteria	Actinomycetia	Bifidobacteriales	Bifidobacteriaceae
Cleary et al., 2020	Central	Siphonogorgia sp.	Actinobacteria	Actinomycetia	Micrococcales	Micrococcaceae
Cleary et al., 2020	Central	Siphonogorgia sp.	Actinobacteria	Coriobacteriia	Coriobacteriales	Atopobiaceae
Cleary et al., 2020	Central	Siphonogorgia sp.	Bacteroidetes	Bacteroidia	Bacteroidales	Porphyromonadaceae
Cleary et al., 2020	Central	Siphonogorgia sp.	Bacteroidetes	Flavobacteriia	Flavobacteriales	Flavobacteriaceae
Cleary et al., 2020	Central	Siphonogorgia sp.	Chlamydiae	Chlamydiia	Parachlamydiales	Waddliaceae
Cleary et al., 2020	Central	Siphonogorgia sp.	Cyanobacteria	Oscillatoriophycideae	Synechococcales	Synechococcaceae
Cleary et al., 2020	Central	Siphonogorgia sp.	DeinococcusxThermus	Deinococci	Deinococcales	Deinococcaceae
Cleary et al., 2020	Central	Siphonogorgia sp.	DeinococcusxThermus	Deinococci	Thermales	Thermaceae
Cleary et al., 2020	Central	Siphonogorgia sp.	Elusimicrobia	Elusimicrobia	Elusimicrobiales	Elusimicrobiaceae
Cleary et al., 2020	Central	Siphonogorgia sp.	Firmicutes	Bacilli	Bacillales	Staphylococcaceae
Cleary et al., 2020	Central	Siphonogorgia sp.	Firmicutes	Bacilli	Lactobacillales	Lactobacillaceae
Cleary et al., 2020	Central	Siphonogorgia sp.	Firmicutes	Bacilli	Lactobacillales	Streptococcaceae
Cleary et al., 2020	Central	Siphonogorgia sp.	Firmicutes	Negativicutes	Selenomonadales	Sporomusaceae
Cleary et al., 2020	Central	Siphonogorgia sp.	Firmicutes	Tissierellia	Tissierellales	Peptoniphilaceae
Cleary et al., 2020	Central	Siphonogorgia sp.	Proteobacteria	Alphaproteobacteria	Caulobacterales	Caulobacteraceae
Cleary et al., 2020	Central	Siphonogorgia sp.	Proteobacteria	Alphaproteobacteria	Hyphomicrobiales	Phyllobacteriaceae
Cleary et al., 2020	Central	Siphonogorgia sp.	Proteobacteria	Alphaproteobacteria	Hyphomonadales	Hyphomonadaceae
Cleary et al., 2020	Central	Siphonogorgia sp.	Proteobacteria	Alphaproteobacteria	Maricaulales	Maricaulaceae
Cleary et al., 2020	Central	Siphonogorgia sp.	Proteobacteria	Alphaproteobacteria	Pelagibacterales	Pelagibacteraceae
Cleary et al., 2020	Central	Siphonogorgia sp.	Proteobacteria	Alphaproteobacteria	Rhodobacterales	Rhodobacteraceae
Cleary et al., 2020	Central	Siphonogorgia sp.	Proteobacteria	Alphaproteobacteria	Rickettsiales	Anaplasmataceae
Cleary et al., 2020	Central	Siphonogorgia sp.	Proteobacteria	Alphaproteobacteria	Rickettsiales	Rickettsiaceae
Cleary et al., 2020	Central	Siphonogorgia sp.	Proteobacteria	Betaproteobacteria	Burkholderiales	Alcaligenaceae
Cleary et al., 2020	Central	Siphonogorgia sp.	Proteobacteria	Betaproteobacteria	Burkholderiales	Burkholderiaceae
Cleary et al., 2020	Central	Siphonogorgia sp.	Proteobacteria	Deltaproteobacteria	Desulfovibrionales	Desulfovibrionaceae
Cleary et al., 2020	Central	Siphonogorgia sp.	Proteobacteria	Epsilonproteobacteria	Campylobacterales	Campylobacteraceae
Cleary et al., 2020	Central	Siphonogorgia sp.	Proteobacteria	Epsilonproteobacteria	Nautiliales	Nautiliaceae
Cleary et al., 2020	Central	Siphonogorgia sp.	Proteobacteria	Gammaproteobacteria	Alteromonadales	Colwelliaceae
Cleary et al., 2020	Central	Siphonogorgia sp.	Proteobacteria	Gammaproteobacteria	Alteromonadales	Shewanellaceae
Cleary et al., 2020	Central	Siphonogorgia sp.	Proteobacteria	Gammaproteobacteria	Enterobacterales	Enterobacteriaceae
Cleary et al., 2020	Central	Siphonogorgia sp.	Proteobacteria	Gammaproteobacteria	Legionellales	Coxiellaceae
Cleary et al., 2020	Central	Siphonogorgia sp.	Proteobacteria	Gammaproteobacteria	Methylococcales	Methylococcaceae
Cleary et al., 2020	Central	Siphonogorgia sp.	Proteobacteria	Gammaproteobacteria	Pseudomonadales	Pseudomonadaceae
Cleary et al., 2020	Central	Siphonogorgia sp.	Proteobacteria	Gammaproteobacteria	Thiotrichales	Francisellaceae
Cleary et al., 2020	Central	Siphonogorgia sp.	Proteobacteria	Gammaproteobacteria	Vibrionales	Vibrionaceae
Cleary et al., 2020	Central	Siphonogorgia sp.	Proteobacteria	Gammaproteobacteria	Xanthomonadales	Rhodanobacteraceae
Cleary et al., 2020	Central	Siphonogorgia sp.	Proteobacteria	Gammaproteobacteria	Xanthomonadales	Xanthomonadaceae
Cleary et al., 2020	Central	Siphonogorgia sp.	Spirochaetes	Spirochaetia	Spirochaetales	Spirochaetaceae
Hadaidi et al., 2017	Central	Porites lobata	Firmicutes	Bacilli	Bacillales	Staphylococcaceae
Hadaidi et al., 2017	Central	Porites lobata	Proteobacteria	Gammaproteobacteria	Vibrionales	Vibrionaceae
Hadaidi et al., 2017	Central	Porites lobata	Proteobacteria	Betaproteobacteria	Burkholderiales	Comamonadaceae
Hadaidi et al., 2017	Central	Porites lobata	Proteobacteria	Betaproteobacteria	Burkholderiales	Oxalobacteraceae
Hadaidi et al., 2017	Central	Porites lobata	Proteobacteria	Alphaproteobacteria	Rhizobiales	x
Hadaidi et al., 2017	Central	Porites lobata	Proteobacteria	Alphaproteobacteria	Caulobacterales	Caulobacteraceae
Hadaidi et al., 2017	Central	Porites lobata	Bacteroidetes	Saprospiria	Saprospirales	Saprospiraceae
Hadaidi et al., 2017	Central	Porites lobata	Bacteroidetes	Cytophagia	Cytophagales	Flammeovirgaceae
Hadaidi et al., 2017	Central	Porites lobata	Proteobacteria	Alphaproteobacteria	Rhodospirillales	Rhodospirillaceae
Hadaidi et al., 2017	Central	Porites lobata	Bacteroidetes	Flavobacteriia	Flavobacteriales	Cryomorphaceae
Hadaidi et al., 2017	Central	Porites lobata	Actinobacteria	Actinomycetia	Corynebacteriales	Dietziaceae
Hadaidi et al., 2017	Central	Porites lobata	Proteobacteria	Alphaproteobacteria	Pelagibacterales	Pelagibacteraceae
Hadaidi et al., 2017	Central	Porites lobata	Actinobacteria	Actinomycetia	Micrococcales	Dermabacteraceae
Hadaidi et al., 2017	Central	Porites lobata	Proteobacteria	Alphaproteobacteria	Rhodobacterales	Rhodobacteraceae
Hadaidi et al., 2017	Central	Porites lobata	Proteobacteria	Gammaproteobacteria	Oceanospirillales	Halomonadaceae
Hadaidi et al., 2017	Central	Porites lobata	Bacteroidetes	Flavobacteriia	Flavobacteriales	Flavobacteriaceae
Hadaidi et al., 2017	Central	Porites lobata	Proteobacteria	Gammaproteobacteria	Pseudomonadales	Pseudomonadaceae
Ziegler et al., 2019	Central	Acropora hemprichii	Proteobacteria	Alphaproteobacteria	Rhodospirillales	Acetobacteraceae
Ziegler et al., 2019	Central	Acropora hemprichii	Actinobacteria	Actinomycetia	Actinomycetales	Actinomycetaceae
Jessen et al., 2013	Central	Acropora hemprichii	Proteobacteria	Gammaproteobacteria	Alteromonadales	Alteromonadaceae
Ziegler et al., 2019	Central	Acropora hemprichii	Proteobacteria	Betaproteobacteria	Rhodocyclales	Azonexaceae
Ziegler et al., 2019	Central	Acropora hemprichii	Firmicutes	Bacilli	Bacillales	Bacillaceae
Ziegler et al., 2019	Central	Acropora hemprichii	Bacteroidetes	Bacteroidia	Bacteroidales	Bacteroidaceae
Jessen et al., 2013	Central	Acropora hemprichii	Proteobacteria	Alphaproteobacteria	Hyphomicrobiales	Bartonellaceae
Jessen et al., 2013	Central	Acropora hemprichii	Bacteroidetes	Flavobacteriia	Flavobacteriales	Blattabacteriaceae
Ziegler et al., 2019	Central	Acropora hemprichii	Proteobacteria	Betaproteobacteria	Burkholderiales	Burkholderiaceae
Jessen et al., 2013	Central	Acropora hemprichii	Proteobacteria	Epsilonproteobacteria	Campylobacterales	Campylobacteraceae
Ziegler et al., 2019	Central	Acropora hemprichii	Proteobacteria	Alphaproteobacteria	Caulobacterales	Caulobacteraceae
Ziegler et al., 2019	Central	Acropora hemprichii	Chlamydiae	Chlamydiia	Chlamydiales	Chlamydiaceae
Jessen et al., 2013	Central	Acropora hemprichii	Proteobacteria	Gammaproteobacteria	Chromatiales	Chromatiaceae
Ziegler et al., 2019	Central	Acropora hemprichii	Firmicutes	Clostridia	Clostridiales	Clostridiaceae
Jessen et al., 2013	Central	Acropora hemprichii	Proteobacteria	Gammaproteobacteria	Alteromonadales	Colwelliaceae
Ziegler et al., 2016	Central	Acropora hemprichii	Proteobacteria	Betaproteobacteria	Burkholderiales	Comamonadaceae
Ziegler et al., 2019	Central	Acropora hemprichii	Actinobacteria	Actinomycetia	Corynebacteriales	Corynebacteriaceae
Jessen et al., 2013	Central	Acropora hemprichii	Bacteroidetes	Cytophagia	Cytophagales	Cyclobacteriaceae
Ziegler et al., 2019	Central	Acropora hemprichii	Bacteroidetes	Cytophagia	Cytophagales	Cytophagaceae
Ziegler et al., 2016	Central	Acropora hemprichii	Actinobacteria	Actinomycetia	Micrococcales	Dermabacteraceae
Kooperman et al., 2007	North	Pleuractis granulosa	Proteobacteria	Betaproteobacteria	Burkholderiales	Oxalobacteraceae
Kooperman et al., 2007	North	Pleuractis granulosa	Proteobacteria	Betaproteobacteria	x	x
Kooperman et al., 2007	North	Pleuractis granulosa	Proteobacteria	Betaproteobacteria	Burkholderiales	Alcaligenaceae
Kooperman et al., 2007	North	Pleuractis granulosa	Proteobacteria	Gammaproteobacteria	Pseudomonadales	Pseudomonadaceae
Kooperman et al., 2007	North	Pleuractis granulosa	Proteobacteria	Gammaproteobacteria	Xanthomonadales	Xanthomonadaceae
Kooperman et al., 2007	North	Pleuractis granulosa	Proteobacteria	Gammaproteobacteria	Alteromonadales	Alteromonadaceae
Kooperman et al., 2007	North	Pleuractis granulosa	Proteobacteria	Alphaproteobacteria	Rhizobiales	Rhizobiaceae
Kooperman et al., 2007	North	Pleuractis granulosa	Proteobacteria	Alphaproteobacteria	Rhodobacterales	Rhodobacteraceae
Lampert et al., 2008	North	Lobactis scutaria	Actinobacteria	Actinomycetia	Micromonosporales	Micromonosporaceae
Lampert et al., 2008	North	Lobactis scutaria	Bacteroidetes	Cytophagia	Cytophagales	Cytophagaceae
Lampert et al., 2008	North	Lobactis scutaria	Bacteroidetes	Flavobacteriia	Flavobacteriales	Weeksellaceae
Lampert et al., 2008	North	Lobactis scutaria	Firmicutes	Bacilli	Bacillales	Staphylococcaceae
Lampert et al., 2008	North	Lobactis scutaria	Proteobacteria	Alphaproteobacteria	Rhodobacterales	Rhodobacteraceae
Lampert et al., 2008	North	Lobactis scutaria	Proteobacteria	Betaproteobacteria	Burkholderiales	Comamonadaceae
Lampert et al., 2008	North	Lobactis scutaria	Proteobacteria	Gammaproteobacteria	Enterobacterales	Enterobacteriaceae
Lampert et al., 2008	North	Lobactis scutaria	Proteobacteria	Gammaproteobacteria	Pseudomonadales	Moraxellaceae
Lampert et al., 2008	North	Lobactis scutaria	Proteobacteria	Gammaproteobacteria	Vibrionales	Vibrionaceae
Lampert et al., 2008	North	Lobactis scutaria	Proteobacteria	Gammaproteobacteria	Xanthomonadales	Xanthomonadaceae
Lampert et al., 2008	North	Lobactis scutaria	Proteobacteria	uncultured_gammaproteobacterium	x	x
Lampert et al., 2008	North	Platygyra lamellina	Actinobacteria	Actinomycetia	Micrococcales	Micrococcaceae
Lampert et al., 2008	North	Platygyra lamellina	Actinobacteria	Actinomycetia	Micromonosporales	Micromonosporaceae
Lampert et al., 2008	North	Platygyra lamellina	Actinobacteria	Actinomycetia	Pseudonocardiales	Pseudonocardiaceae
Lampert et al., 2008	North	Platygyra lamellina	Firmicutes	Bacilli	Bacillales	Staphylococcaceae
Lampert et al., 2008	North	Platygyra lamellina	Firmicutes	Bacilli	Lactobacillales	Streptococcaceae
Lampert et al., 2008	North	Platygyra lamellina	Proteobacteria	Betaproteobacteria	Burkholderiales	Comamonadaceae
Lampert et al., 2008	North	Platygyra lamellina	Proteobacteria	Gammaproteobacteria	Enterobacterales	Enterobacteriaceae
Lampert et al., 2008	North	Platygyra lamellina	Proteobacteria	Gammaproteobacteria	Pseudomonadales	Pseudomonadaceae
Lampert et al., 2008	North	Platygyra lamellina	Proteobacteria	uncultured_gammaproteobacterium	x	x
Meron et al., 2011	North	Acropora eurystoma	Proteobacteria	Alphaproteobacteria	x	x
Meron et al., 2011	North	Acropora eurystoma	Proteobacteria	Gammaproteobacteria	Alteromonadales	Idiomarinaceae
Meron et al., 2011	North	Acropora eurystoma	Proteobacteria	Alphaproteobacteria	Hyphomicrobiales	Stappiaceae
Meron et al., 2011	North	Acropora eurystoma	Proteobacteria	Alphaproteobacteria	Rhodobacterales	Rhodobacteraceae
Meron et al., 2011	North	Acropora eurystoma	Proteobacteria	Alphaproteobacteria	Hyphomicrobiales	Rhizobiaceae
Meron et al., 2011	North	Acropora eurystoma	Proteobacteria	Betaproteobacteria	Burkholderiales	Alcaligenaceae
Meron et al., 2011	North	Acropora eurystoma	Firmicutes	Bacilli	Bacillales	Bacillaceae
Meron et al., 2011	North	Acropora eurystoma	Firmicutes	Bacilli	Bacillales	Staphylococcaceae
Meron et al., 2011	North	Acropora eurystoma	Proteobacteria	Gammaproteobacteria	Pseudomonadales	Moraxellaceae
Meron et al., 2011	North	Acropora eurystoma	Proteobacteria	Gammaproteobacteria	Alteromonadales	Pseudoalteromonadaceae
Meron et al., 2011	North	Acropora eurystoma	Proteobacteria	Gammaproteobacteria	Pseudomonadales	Pseudomonadaceae
Meron et al., 2011	North	Acropora eurystoma	Proteobacteria	Gammaproteobacteria	Vibrionales	Vibrionaceae
Meron et al., 2011	North	Acropora eurystoma	Proteobacteria	Gammaproteobacteria	Alteromonadales	Alteromonadaceae
Meron et al., 2011	North	Acropora eurystoma	Proteobacteria	Gammaproteobacteria	Cellvibrionales	Microbulbiferaceae
Meron et al., 2011	North	Acropora eurystoma	Proteobacteria	Gammaproteobacteria	Oceanospirillales	Saccharospirillaceae
Meron et al., 2011	North	Acropora eurystoma	Acidobacteria	Acidimicrobiia	Acidimicrobiales	Acidimicrobiaceae
Meron et al., 2011	North	Acropora eurystoma	Acidobacteria	Acidobacteriia	Acidobacteriales	Acidobacteriaceae
Meron et al., 2011	North	Acropora eurystoma	Actinobacteria	Holophagae	Acanthopleuribacterales	Acanthopleuribacteraceae
Meron et al., 2011	North	Acropora eurystoma	Proteobacteria	Alphaproteobacteria	Sphingomonadales	Erythrobacteraceae
Meron et al., 2011	North	Acropora eurystoma	Proteobacteria	Alphaproteobacteria	Rhodospirillales	Rhodospirillaceae
Meron et al., 2011	North	Acropora eurystoma	Bacteroidetes	Flavobacteriia	Flavobacteriales	Flavobacteriaceae
Meron et al., 2011	North	Acropora eurystoma	Bacteroidetes	Cytophagia	Cytophagales	Flexibacteraceae
Meron et al., 2011	North	Acropora eurystoma	Proteobacteria	Betaproteobacteria	Burkholderiales	Burkholderiaceae
Meron et al., 2011	North	Acropora eurystoma	Cyanobacteria	Cyanophyceae	Nostocales	Calotrichaceae
Meron et al., 2011	North	Acropora eurystoma	Cyanobacteria	Cyanophyceae	Synechococcales	Leptolyngbyaceae
Meron et al., 2011	North	Acropora eurystoma	Cyanobacteria	Oscillatoriophycideae	Oscillatoriales	Oscillatoriaceae
Meron et al., 2011	North	Acropora eurystoma	Cyanobacteria	Cyanophyceae	Synechococcales	Pseudanabaenaceae
Meron et al., 2011	North	Acropora eurystoma	Cyanobacteria	Oscillatoriophycideae	Oscillatoriales	Microcoleaceae
Meron et al., 2011	North	Acropora eurystoma	Cyanobacteria	Cyanophyceae	Pleurocapsales	Xenococcaceae
Meron et al., 2011	North	Acropora eurystoma	Proteobacteria	Deltaproteobacteria	Desulfobacterales	Desulfobacteraceae
Meron et al., 2011	North	Acropora eurystoma	Proteobacteria	Deltaproteobacteria	Desulfurellales	Desulfurellaceae
Meron et al., 2011	North	Acropora eurystoma	Proteobacteria	Epsilonproteobacteria	Campylobacterales	Campylobacteraceae
Meron et al., 2011	North	Acropora eurystoma	Firmicutes	Clostridia	Eubacteriales	Clostridiaceae
Meron et al., 2011	North	Acropora eurystoma	Firmicutes	Bacilli	Lactobacillales	Streptococcaceae
Meron et al., 2011	North	Acropora eurystoma	Proteobacteria	Gammaproteobacteria	Oceanospirillales	Endozoicomonadaceae
Meron et al., 2011	North	Acropora eurystoma	Proteobacteria	Gammaproteobacteria	Cellvibrionales	Halieaceae
Meron et al., 2011	North	Acropora eurystoma	Proteobacteria	Gammaproteobacteria	Oceanospirillales	Oceanospirillaceae
Meron et al., 2011	North	Acropora eurystoma	Actinobacteria	Actinomycetia	Micrococcales	Micrococcaceae
Meron et al., 2011	North	Acropora eurystoma	Cyanobacteria	Cyanophyceae	Nostocales	Scytonemataceae
Meron et al., 2011	North	Acropora eurystoma	Cyanobacteria	Cyanophyceae	Synechococcales	Prochloraceae
Meron et al., 2020	North	Euphyllia paradivisa	Proteobacteria	x	x	x
Meron et al., 2020	North	Euphyllia paradivisa	Proteobacteria	Gammaproteobacteria	Alteromonadales	Colwelliaceae
Meron et al., 2020	North	Euphyllia paradivisa	Proteobacteria	Gammaproteobacteria	Vibrionales	Vibrionaceae
Meron et al., 2020	North	Euphyllia paradivisa	Proteobacteria	Gammaproteobacteria	Cellvibrionales	Spongiibacteraceae
Meron et al., 2020	North	Euphyllia paradivisa	Proteobacteria	Gammaproteobacteria	Pseudomonadales	Moraxellaceae
Meron et al., 2020	North	Euphyllia paradivisa	Proteobacteria	Gammaproteobacteria	Enterobacterales	Morganellaceae
Meron et al., 2020	North	Euphyllia paradivisa	Proteobacteria	Alphaproteobacteria	Rhodobacterales	Rhodobacteraceae
Meron et al., 2020	North	Euphyllia paradivisa	Proteobacteria	Alphaproteobacteria	Hyphomicrobiales	Stappiaceae
Meron et al., 2020	North	Euphyllia paradivisa	Proteobacteria	Alphaproteobacteria	Hyphomicrobiales	Phyllobacteriaceae
Meron et al., 2020	North	Euphyllia paradivisa	Proteobacteria	Alphaproteobacteria	Hyphomicrobiales	Hyphomicrobiaceae
Meron et al., 2020	North	Euphyllia paradivisa	Proteobacteria	Alphaproteobacteria	Rickettsiales	Rickettsiaceae
Meron et al., 2020	North	Euphyllia paradivisa	Proteobacteria	Alphaproteobacteria	Sphingomonadales	Sphingomonadaceae
Meron et al., 2020	North	Euphyllia paradivisa	Proteobacteria	Deltaproteobacteria	Desulfovibrionales	Desulfovibrionaceae
Meron et al., 2020	North	Euphyllia paradivisa	Proteobacteria	Deltaproteobacteria	Desulfuromonadales	Desulfuromonadaceae
Meron et al., 2020	North	Euphyllia paradivisa	Proteobacteria	Deltaproteobacteria	unclassified Deltaproteobacteria	Candidatus Babeliaceae
Meron et al., 2020	North	Euphyllia paradivisa	Proteobacteria	Betaproteobacteria	Nitrosomonadales	Nitrosomonadaceae
Meron et al., 2020	North	Euphyllia paradivisa	Proteobacteria	Betaproteobacteria	Neisseriales	Neisseriaceae
Meron et al., 2020	North	Euphyllia paradivisa	Bacteroidetes	Flavobacteriia	Flavobacteriales	Flavobacteriaceae
Meron et al., 2020	North	Euphyllia paradivisa	Cyanobacteria	Oscillatoriophycideae	Chroococcales	Aphanothecaceae
Meron et al., 2020	North	Euphyllia paradivisa	Firmicutes	Clostridia	Eubacteriales	Clostridiaceae
Meron et al., 2020	North	Euphyllia paradivisa	Firmicutes	Bacilli	Bacillales	Bacillaceae
Meron et al., 2020	North	Euphyllia paradivisa	Firmicutes	Bacilli	Lactobacillales	Lactobacillaceae
Meron et al., 2020	North	Euphyllia paradivisa	Actinobacteria	Actinomycetia	Corynebacteriales	Mycobacteriaceae
Meron et al., 2020	North	Euphyllia paradivisa	Fusobacteria	Fusobacteriia	Fusobacteriales	Fusobacteriaceae
Meron et al., 2020	North	Euphyllia paradivisa	Balneolaeota	Balneolia	Balneolales	Balneolaceae
Meron et al., 2020	North	Euphyllia paradivisa	Spirochaetes	Spirochaetia	Leptospirales	Leptospiraceae
Ngugi et al., 2020	Central	Pachyseris speciosa	Proteobacteria	Alphaproteobacteria	Rhodobacterales	Rhodobacteraceae
Ngugi et al., 2020	Central	Pachyseris speciosa	Proteobacteria	Betaproteobacteria	x	x
Ngugi et al., 2020	Central	Pachyseris speciosa	Firmicutes	Clostridia	Eubacteriales	Peptostreptococcaceae
Ngugi et al., 2020	Central	Pachyseris speciosa	Actinobacteria	Actinomycetia	Streptomycetales	Streptomycetaceae
Ngugi et al., 2020	Central	Mycedium elephantotus	Proteobacteria	Gammaproteobacteria	Vibrionales	Vibrionaceae
Ngugi et al., 2020	Central	Mycedium elephantotus	Proteobacteria	Betaproteobacteria	Burkholderiales	Burkholderiaceae
Ngugi et al., 2020	Central	Mycedium elephantotus	Firmicutes	Clostridia	Eubacteriales	Peptostreptococcaceae
Ngugi et al., 2020	Central	Mycedium elephantotus	Proteobacteria	Gammaproteobacteria	Enterobacterales	Enterobacteriaceae
Ngugi et al., 2020	Central	Mycedium elephantotus	Proteobacteria	Alphaproteobacteria	x	x
Ngugi et al., 2020	Central	Mycedium elephantotus	Firmicutes	Bacilli	Lactobacillales	Enterococcaceae
Ngugi et al., 2020	Central	Fungia sp.	Proteobacteria	Alphaproteobacteria	Rhodobacterales	Rhodobacteraceae
Ngugi et al., 2020	Central	Fungia sp.	Proteobacteria	Gammaproteobacteria	Enterobacterales	x
Ngugi et al., 2020	Central	Fungia sp.	Proteobacteria	Alphaproteobacteria	Hyphomonadales	Hyphomonadaceae
Ngugi et al., 2020	Central	Fungia sp.	Actinobacteria	Actinomycetia	Corynebacteriales	Mycoplasmataceae
Ngugi et al., 2020	Central	Fungia sp.	Cyanobacteria	Cyanophyceae	Nostocales	Hapalosiphonaceae
Ngugi et al., 2020	Central	Fungia sp.	Actinobacteria	Actinomycetia	Propionibacteriales	Propionibacteriaceae
Ngugi et al., 2020	Central	Fungia sp.	Proteobacteria	Betaproteobacteria	Burkholderiales	Burkholderiaceae
Ngugi et al., 2020	Central	Fungia sp.	Firmicutes	Bacilli	Lactobacillales	Enterococcaceae
Ngugi et al., 2020	Central	Fungia sp.	Firmicutes	Clostridia	Eubacteriales	Peptostreptococcaceae
Ngugi et al., 2020	Central	Fungia sp.	Proteobacteria	Betaproteobacteria	Burkholderiales	Comamonadaceae
Ngugi et al., 2020	Central	Fungia sp.	Proteobacteria	Gammaproteobacteria	Enterobacterales	Enterobacteriaceae
Ngugi et al., 2020	Central	Fungia sp.	Proteobacteria	Alphaproteobacteria	Rhodospirillales	Rhodospirillaceae
Ngugi et al., 2020	Central	Fungia sp.	Cyanobacteria	Cyanophyceae	Synechococcales	Prochloraceae
Ngugi et al., 2020	Central	Fungia sp.	Cyanobacteria	Cyanophyceae	Synechococcales	Synechococcaceae
Ngugi et al., 2020	Central	Fungia sp.	Proteobacteria	Deltaproteobacteria	Myxococcales	Nannocystaceae
Ngugi et al., 2020	Central	Fungia sp.	Proteobacteria	Betaproteobacteria	Burkholderiales	Oxalobacteraceae
Ngugi et al., 2020	Central	Fungia sp.	Actinobacteria	Actinomycetia	Corynebacteriales	Mycobacteriaceae
Ngugi et al., 2020	Central	Diploastrea heliopora	Proteobacteria	Alphaproteobacteria	Rhodobacterales	Rhodobacteraceae
Ngugi et al., 2020	Central	Diploastrea heliopora	Firmicutes	Clostridia	Eubacteriales	Peptostreptococcaceae
Ngugi et al., 2020	Central	Diploastrea heliopora	Proteobacteria	Betaproteobacteria	Burkholderiales	Burkholderiaceae
Ngugi et al., 2020	Central	Diploastrea heliopora	Proteobacteria	Alphaproteobacteria	Rhizobiales	x
Ngugi et al., 2020	Central	Diploastrea heliopora	Proteobacteria	Alphaproteobacteria	Hyphomicrobiales	Methylobacteriaceae
Ngugi et al., 2020	Central	Diploastrea heliopora	Proteobacteria	Alphaproteobacteria	Hyphomicrobiales	Bradyrhizobiaceae
Ngugi et al., 2020	Central	Diploastrea heliopora	Firmicutes	Bacilli	Lactobacillales	Lactobacillaceae
Ngugi et al., 2020	Central	Diploastrea heliopora	Actinobacteria	Actinomycetia	Propionibacteriales	Propionibacteriaceae
Ngugi et al., 2020	Central	Diploastrea heliopora	Proteobacteria	Gammaproteobacteria	Vibrionales	Vibrionaceae
Ngugi et al., 2020	Central	Diploastrea heliopora	Firmicutes	Clostridia	Eubacteriales	Clostridiaceae
Ngugi et al., 2020	Central	Diploastrea heliopora	Proteobacteria	Betaproteobacteria	Burkholderiales	Comamonadaceae
Ngugi et al., 2020	Central	Diploastrea heliopora	Proteobacteria	Alphaproteobacteria	Hyphomicrobiales	Phyllobacteriaceae
Ngugi et al., 2020	Central	Diploastrea heliopora	Actinobacteria	Actinomycetia	Streptomycetales	Streptomycetaceae
Ngugi et al., 2020	Central	Diploastrea heliopora	Proteobacteria	Betaproteobacteria	Burkholderiales	Oxalobacteraceae
Ngugi et al., 2020	Central	Pocillopora verrucosa	Actinobacteria	Actinomycetia	Streptomycetales	Streptomycetaceae
Ngugi et al., 2020	Central	Pocillopora verrucosa	Cyanobacteria	Cyanophyceae	Nostocales	Nostocaceae
Ngugi et al., 2020	Central	Pocillopora verrucosa	Proteobacteria	Gammaproteobacteria	Oceanospirillales	Alcanivoracaceae
Ngugi et al., 2020	Central	Pocillopora verrucosa	Cyanobacteria	Cyanophyceae	Synechococcales	Synechococcaceae
Ngugi et al., 2020	Central	Pocillopora verrucosa	Cyanobacteria	Cyanophyceae	Synechococcales	Prochloraceae
Ngugi et al., 2020	Central	Stylophora pistillata	Proteobacteria	Gammaproteobacteria	Oceanospirillales	Alcanivoracaceae
Voolstra et al., 2020	North	Stylophora pistillata	Proteobacteria	Gammaproteobacteria	Oceanospirillales	Alcanivoracaceae
Voolstra et al., 2020	Central	Stylophora pistillata	Proteobacteria	Gammaproteobacteria	Oceanospirillales	Alcanivoracaceae
Voolstra et al., 2020	North	Stylophora pistillata	Firmicutes	Bacilli	Bacillales	Alicyclobacillaceae
Savary et al., 2021	North	Stylophora pistillata	Proteobacteria	Gammaproteobacteria	Alteromonadales	Alteromonadaceae
Voolstra et al., 2020	North	Stylophora pistillata	Proteobacteria	Gammaproteobacteria	Alteromonadales	Alteromonadaceae
Voolstra et al., 2020	Central	Stylophora pistillata	Proteobacteria	Gammaproteobacteria	Alteromonadales	Alteromonadaceae
Savary et al., 2021	North	Stylophora pistillata	Bacteroidetes	Bacteroidia	Cytophagales	Amoebophilaceae
Savary et al., 2021	North	Stylophora pistillata	Proteobacteria	Alphaproteobacteria	Rickettsiales	Anaplasmataceae
Voolstra et al., 2020	North	Stylophora pistillata	Proteobacteria	Alphaproteobacteria	Rickettsiales	Anaplasmataceae
Voolstra et al., 2020	North	Stylophora pistillata	Proteobacteria	Alphaproteobacteria	Rhizobiales	Ancalomicrobiaceae
Savary et al., 2021	North	Stylophora pistillata	Campilobacterota	Campylobacteria	Campylobacterales	Arcobacteraceae
Savary et al., 2021	North	Stylophora pistillata	Proteobacteria	Gammaproteobacteria	Arenicellales	Arenicellaceae
Voolstra et al., 2020	North	Stylophora pistillata	Proteobacteria	Alphaproteobacteria	Rhizobiales	Aurantimonadaceae
Voolstra et al., 2020	North	Stylophora pistillata	Firmicutes	Bacilli	Bacillales	Bacillaceae
Voolstra et al., 2020	Central	Stylophora pistillata	Firmicutes	Bacilli	Bacillales	Bacillaceae
Voolstra et al., 2020	North	Stylophora pistillata	Firmicutes	Bacilli	Bacillales	Bacillales incertae sedis
Voolstra et al., 2020	Central	Stylophora pistillata	Firmicutes	Bacilli	Bacillales	Bacillales incertae sedis
Savary et al., 2021	North	Stylophora pistillata	Proteobacteria	Oligoflexia	Bacteriovoracales	Bacteriovoracaceae
Voolstra et al., 2020	North	Stylophora pistillata	Proteobacteria	Oligoflexia	Bacteriovoracales	Bacteriovoracaceae
Ngugi et al., 2020	Central	Galaxea fascicularis	Proteobacteria	Alphaproteobacteria	Rhizobiales	x
Ngugi et al., 2020	Central	Galaxea fascicularis	Proteobacteria	Alphaproteobacteria	Rhodospirillales	Rhodospirillaceae
Ngugi et al., 2020	Central	Galaxea fascicularis	Proteobacteria	Gammaproteobacteria	Pseudomonadales	Pseudomonadaceae
Ngugi et al., 2020	Central	Galaxea fascicularis	Proteobacteria	Gammaproteobacteria	Vibrionales	Vibrionaceae
Ngugi et al., 2020	Central	Galaxea fascicularis	Cyanobacteria	Cyanophyceae	Synechococcales	Prochloraceae
Ngugi et al., 2020	Central	Galaxea fascicularis	Cyanobacteria	Cyanophyceae	Nostocales	Hapalosiphonaceae
Ngugi et al., 2020	Central	Galaxea fascicularis	Proteobacteria	Gammaproteobacteria	Oceanospirillales	Endozoicomonadaceae
Ngugi et al., 2020	Central	Galaxea fascicularis	Proteobacteria	Alphaproteobacteria	Rhodobacterales	Rhodobacteraceae
Ngugi et al., 2020	Central	Galaxea fascicularis	Cyanobacteria	Cyanophyceae	Synechococcales	Synechococcaceae
Ngugi et al., 2020	Central	Galaxea fascicularis	Firmicutes	Clostridia	Eubacteriales	Peptostreptococcaceae
Ngugi et al., 2020	Central	Porites lutea	Cyanobacteria	Oscillatoriophycideae	Chroococcales	Chroococcaceae
Ngugi et al., 2020	Central	Porites lutea	Cyanobacteria	Oscillatoriophycideae	Chroococcales	Geminocystaceae
Ngugi et al., 2020	Central	Porites lutea	Cyanobacteria	Oscillatoriophycideae	Oscillatoriales	Cyanothecaceae
Ngugi et al., 2020	Central	Porites lutea	Cyanobacteria	Cyanophyceae	Nostocales	Calotrichaceae
Ngugi et al., 2020	Central	Porites lutea	Cyanobacteria	Oscillatoriophycideae	Oscillatoriales	Microcoleaceae
Ngugi et al., 2020	Central	Porites lutea	Cyanobacteria	Cyanophyceae	Nostocales	Hapalosiphonaceae
Ngugi et al., 2020	Central	Porites lutea	Proteobacteria	Alphaproteobacteria	Hyphomicrobiales	Stappiaceae
Ngugi et al., 2020	Central	Porites lutea	Proteobacteria	Alphaproteobacteria	Rhizobiales	x
Ngugi et al., 2020	Central	Porites lutea	Proteobacteria	Gammaproteobacteria	Pseudomonadales	Pseudomonadaceae
Ngugi et al., 2020	Central	Porites lutea	Actinobacteria	Actinomycetia	Propionibacteriales	Propionibacteriaceae
Ngugi et al., 2020	Central	Porites lutea	Proteobacteria	Alphaproteobacteria	Rhodobacterales	Rhodobacteraceae
Ngugi et al., 2020	Central	Porites lutea	Proteobacteria	Alphaproteobacteria	Hyphomicrobiales	Rhizobiaceae
Ngugi et al., 2020	Central	Porites lutea	Proteobacteria	Alphaproteobacteria	Hyphomicrobiales	Methylobacteriaceae
Ngugi et al., 2020	Central	Porites lutea	Proteobacteria	Alphaproteobacteria	Sphingomonadales	Sphingomonadaceae
Ngugi et al., 2020	Central	Porites lutea	Proteobacteria	Betaproteobacteria	Burkholderiales	Burkholderiaceae
Ngugi et al., 2020	Central	Porites lutea	Firmicutes	Clostridia	Eubacteriales	Peptostreptococcaceae
Ngugi et al., 2020	Central	Porites lutea	Bacteroidetes	Flavobacteriia	Flavobacteriales	Flavobacteriaceae
Ngugi et al., 2020	Central	Porites lutea	Proteobacteria	Alphaproteobacteria	Hyphomonadales	Hyphomonadaceae
Ngugi et al., 2020	Central	Porites lutea	Proteobacteria	Alphaproteobacteria	Sphingomonadales	Erythrobacteraceae
Ngugi et al., 2020	Central	Porites lutea	Proteobacteria	Alphaproteobacteria	Hyphomicrobiales	Bradyrhizobiaceae
Ngugi et al., 2020	Central	Porites lutea	Proteobacteria	Alphaproteobacteria	Rhodospirillales	Rhodospirillaceae
Ngugi et al., 2020	Central	Porites lutea	Proteobacteria	Gammaproteobacteria	Vibrionales	Vibrionaceae
Ngugi et al., 2020	Central	Porites lutea	Proteobacteria	Betaproteobacteria	Burkholderiales	Alcaligenaceae
Ngugi et al., 2020	Central	Porites lutea	Actinobacteria	Actinomycetia	Corynebacteriales	Mycobacteriaceae
Ngugi et al., 2020	Central	Porites lutea	Actinobacteria	Actinomycetia	Corynebacteriales	Nocardiaceae
Ngugi et al., 2020	Central	Porites lutea	Actinobacteria	Actinomycetia	Streptomycetales	Streptomycetaceae
Ngugi et al., 2020	Central	Porites lutea	Proteobacteria	Alphaproteobacteria	Hyphomicrobiales	Devosiaceae
Ngugi et al., 2020	Central	Porites lutea	Proteobacteria	Alphaproteobacteria	Hyphomicrobiales	Phyllobacteriaceae
Ngugi et al., 2020	Central	Porites lutea	Proteobacteria	Alphaproteobacteria	Hyphomicrobiales	Hyphomicrobiaceae
Ngugi et al., 2020	Central	Porites lutea	Proteobacteria	Alphaproteobacteria	Caulobacterales	Caulobacteraceae
Ngugi et al., 2020	Central	Porites lutea	Proteobacteria	Gammaproteobacteria	Alteromonadales	Alteromonadaceae
Ngugi et al., 2020	Central	Porites lutea	Proteobacteria	Betaproteobacteria	Burkholderiales	Comamonadaceae
Ngugi et al., 2020	Central	Porites lutea	Proteobacteria	Deltaproteobacteria	Myxococcales	Nannocystaceae
Ngugi et al., 2020	Central	Porites lutea	Proteobacteria	Gammaproteobacteria	Oceanospirillales	Halomonadaceae
Ngugi et al., 2020	Central	Porites lutea	Proteobacteria	Gammaproteobacteria	Chromatiales	Ectothiorhodospiraceae
Ngugi et al., 2020	Central	Porites lutea	Proteobacteria	Epsilonproteobacteria	Campylobacterales	Helicobacteraceae
Ngugi et al., 2020	Central	Porites lutea	Actinobacteria	Actinomycetia	Micromonosporales	Micromonosporaceae
Ngugi et al., 2020	Central	Porites lutea	Cyanobacteria	Oscillatoriophycideae	Oscillatoriales	Oscillatoriaceae
Ngugi et al., 2020	Central	Acanthastrea echinata	Proteobacteria	Alphaproteobacteria	Rhodobacterales	Rhodobacteraceae
Ngugi et al., 2020	Central	Acanthastrea echinata	Proteobacteria	Alphaproteobacteria	Hyphomicrobiales	Stappiaceae
Ngugi et al., 2020	Central	Acanthastrea echinata	Firmicutes	Clostridia	Eubacteriales	Peptostreptococcaceae
Ngugi et al., 2020	Central	Acanthastrea echinata	Proteobacteria	Gammaproteobacteria	Pseudomonadales	Pseudomonadaceae
Ngugi et al., 2020	Central	Acanthastrea echinata	Proteobacteria	Betaproteobacteria	Burkholderiales	Burkholderiaceae
Ngugi et al., 2020	Central	Acanthastrea echinata	Proteobacteria	Gammaproteobacteria	Vibrionales	x
Ngugi et al., 2020	Central	Acanthastrea echinata	Cyanobacteria	Oscillatoriophycideae	Chroococcales	Alphanothecaceae
Ngugi et al., 2020	Central	Acanthastrea echinata	Firmicutes	Clostridia	Eubacteriales	Clostridiaceae
Ngugi et al., 2020	Central	Acanthastrea echinata	Cyanobacteria	Cyanophyceae	Synechococcales	Prochloraceae
Ngugi et al., 2020	Central	Acanthastrea echinata	Actinobacteria	Actinomycetia	Propionibacteriales	Propionibacteriaceae
Ngugi et al., 2020	Central	Pavona varians	Proteobacteria	Alphaproteobacteria	Rhizobiales	x
Ngugi et al., 2020	Central	Pavona varians	Proteobacteria	Betaproteobacteria	Burkholderiales	Burkholderiaceae
Ngugi et al., 2020	Central	Pavona varians	Proteobacteria	Gammaproteobacteria	Vibrionales	Vibrionaceae
Ngugi et al., 2020	Central	Pavona varians	Firmicutes	Clostridia	Eubacteriales	Peptostreptococcaceae
Ngugi et al., 2020	Central	Pavona varians	Firmicutes	Clostridia	Eubacteriales	Clostridiaceae
Ngugi et al., 2020	Central	Pavona varians	Proteobacteria	Alphaproteobacteria	Hyphomicrobiales	Bradyrhizobiaceae
Ngugi et al., 2020	Central	Pavona varians	Proteobacteria	Alphaproteobacteria	Hyphomicrobiales	Phyllobacteriaceae
Ngugi et al., 2020	Central	Pavona varians	Proteobacteria	Alphaproteobacteria	Hyphomicrobiales	Rhizobiaceae
Ngugi et al., 2020	Central	Pavona varians	Proteobacteria	Alphaproteobacteria	Hyphomicrobiales	Rhodobiaceae
Ngugi et al., 2020	Central	Pavona varians	Proteobacteria	Alphaproteobacteria	Rhodospirillales	Azospirillaceae
Ngugi et al., 2020	Central	Pavona varians	Proteobacteria	Alphaproteobacteria	Rhodospirillales	Acetobacteraceae
Ngugi et al., 2020	Central	Pavona varians	Proteobacteria	Alphaproteobacteria	Rhodospirillales	Rhodospirillaceae
Ngugi et al., 2020	Central	Pavona varians	Proteobacteria	Gammaproteobacteria	Pseudomonadales	Pseudomonadaceae
Ngugi et al., 2020	Central	Pavona varians	Proteobacteria	Gammaproteobacteria	Oceanospirillales	Halomonadaceae
Ngugi et al., 2020	Central	Pavona varians	Proteobacteria	Gammaproteobacteria	Oceanospirillales	Endozoicomonadaceae
Ngugi et al., 2020	Central	Pavona varians	Proteobacteria	Gammaproteobacteria	Xanthomonadales	Xanthomonadaceae
Ngugi et al., 2020	Central	Pavona varians	Proteobacteria	Betaproteobacteria	Burkholderiales	Comamonadaceae
Ngugi et al., 2020	Central	Pavona varians	Actinobacteria	Actinomycetia	Corynebacteriales	Mycobacteriaceae
Ngugi et al., 2020	Central	Pavona varians	Proteobacteria	Alphaproteobacteria	Rhodobacterales	Rhodobacteraceae
Ngugi et al., 2020	Central	Pavona varians	Proteobacteria	Alphaproteobacteria	Hyphomicrobiales	Stappiaceae
Ngugi et al., 2020	Central	Pavona varians	Actinobacteria	Actinomycetia	Streptomycetales	Streptomycetaceae
Ngugi et al., 2020	Central	Pavona varians	Actinobacteria	Actinomycetia	Micrococcales	Microbacteriaceae
Ngugi et al., 2020	Central	Pavona varians	Proteobacteria	Deltaproteobacteria	Myxococcales	x
Ngugi et al., 2020	Central	Pavona varians	Proteobacteria	Deltaproteobacteria	Myxococcales	Nannocystaceae
Ngugi et al., 2020	Central	Pavona varians	Proteobacteria	Alphaproteobacteria	Caulobacterales	Caulobacteraceae
Ngugi et al., 2020	Central	Pavona varians	Cyanobacteria	Oscillatoriophycideae	Oscillatoriales	Cyanothecaceae
Ngugi et al., 2020	Central	Plerogyra sinuosa	Proteobacteria	Gammaproteobacteria	Vibrionales	Vibrionaceae
Ngugi et al., 2020	Central	Plerogyra sinuosa	Proteobacteria	Gammaproteobacteria	Pseudomonadales	Pseudomonadaceae
Ngugi et al., 2020	Central	Plerogyra sinuosa	Proteobacteria	Alphaproteobacteria	Rhizobiales	x
Ngugi et al., 2020	Central	Plerogyra sinuosa	Actinobacteria	Actinomycetia	Propionibacteriales	Propionibacteriaceae
Ngugi et al., 2020	Central	Plerogyra sinuosa	Firmicutes	Clostridia	Eubacteriales	Peptostreptococcaceae
Ngugi et al., 2020	Central	Plerogyra sinuosa	Proteobacteria	Betaproteobacteria	Burkholderiales	Burkholderiaceae
Ngugi et al., 2020	Central	Plerogyra sinuosa	Firmicutes	Clostridia	Eubacteriales	Clostridiaceae
Ngugi et al., 2020	Central	Millepora platyphylla	Proteobacteria	Alphaproteobacteria	Hyphomicrobiales	Methylobacteriaceae
Ngugi et al., 2020	Central	Millepora platyphylla	Proteobacteria	Alphaproteobacteria	Hyphomicrobiales	Aurantimonadaceae
Ngugi et al., 2020	Central	Millepora platyphylla	Proteobacteria	Alphaproteobacteria	Rhodobacterales	Neomegalonemataceae
Ngugi et al., 2020	Central	Millepora platyphylla	Proteobacteria	Alphaproteobacteria	Hyphomicrobiales	Stappiaceae
Ngugi et al., 2020	Central	Millepora platyphylla	Proteobacteria	Alphaproteobacteria	Rhodospirillales	Rhodospirillaceae
Ngugi et al., 2020	Central	Millepora platyphylla	Proteobacteria	Gammaproteobacteria	Cellvibrionales	x
Ngugi et al., 2020	Central	Millepora platyphylla	Proteobacteria	Alphaproteobacteria	Rhodobacterales	Rhodobacteraceae
Ngugi et al., 2020	Central	Millepora platyphylla	Proteobacteria	Gammaproteobacteria	Oceanospirillales	Endozoicomonadaceae
Ngugi et al., 2020	Central	Millepora platyphylla	Proteobacteria	Gammaproteobacteria	Pseudomonadales	Pseudomonadaceae
Ngugi et al., 2020	Central	Millepora platyphylla	Firmicutes	Clostridia	Eubacteriales	Peptostreptococcaceae
Ngugi et al., 2020	Central	Millepora platyphylla	Actinobacteria	Actinomycetia	Propionibacteriales	Propionibacteriaceae
Ngugi et al., 2020	Central	Millepora platyphylla	Cyanobacteria	Cyanophyceae	Nostocales	Nostocaceae
Ngugi et al., 2020	Central	Millepora platyphylla	Firmicutes	Clostridia	Eubacteriales	Oscillospiraceae
Ngugi et al., 2020	Central	Millepora platyphylla	Proteobacteria	Alphaproteobacteria	Hyphomicrobiales	Rhizobiaceae
Ngugi et al., 2020	Central	Millepora platyphylla	Proteobacteria	Alphaproteobacteria	Caulobacterales	Caulobacteraceae
Ngugi et al., 2020	Central	Millepora platyphylla	Proteobacteria	Gammaproteobacteria	Alteromonadales	Alteromonadaceae
Ngugi et al., 2020	Central	Millepora platyphylla	Bacteroidetes	Flavobacteriia	Flavobacteriales	Flavobacteriaceae
Ngugi et al., 2020	Central	Millepora platyphylla	Cyanobacteria	Cyanophyceae	Synechococcales	Leptolyngbyaceae
Ngugi et al., 2020	Central	Millepora platyphylla	Proteobacteria	Gammaproteobacteria	Alteromonadales	Ferrimonadaceae
Ngugi et al., 2020	Central	Millepora platyphylla	Proteobacteria	Alphaproteobacteria	Hyphomicrobiales	Phyllobacteriaceae
Ngugi et al., 2020	Central	Millepora platyphylla	Proteobacteria	Alphaproteobacteria	Sphingomonadales	Sphingomonadaceae
Ngugi et al., 2020	Central	Millepora platyphylla	Proteobacteria	Gammaproteobacteria	Vibrionales	Vibrionaceae
Ngugi et al., 2020	Central	Millepora platyphylla	Proteobacteria	Alphaproteobacteria	Sphingomonadales	Erythrobacteraceae
Ngugi et al., 2020	Central	Millepora platyphylla	Proteobacteria	Gammaproteobacteria	Cellvibrionales	Halieaceae
Ngugi et al., 2020	Central	Millepora platyphylla	Proteobacteria	Gammaproteobacteria	Chromatiales	Ectothiorhodospiraceae
Ngugi et al., 2020	Central	Millepora platyphylla	Proteobacteria	Betaproteobacteria	Burkholderiales	Burkholderiaceae
Ngugi et al., 2020	Central	Millepora platyphylla	Proteobacteria	Betaproteobacteria	Neisseriales	Neisseriaceae
Ngugi et al., 2020	Central	Millepora platyphylla	Actinobacteria	Actinomycetia	Streptomycetales	Streptomycetaceae
Ngugi et al., 2020	Central	Millepora platyphylla	Proteobacteria	Alphaproteobacteria	Hyphomicrobiales	Chelatococcaceae
Ngugi et al., 2020	Central	Millepora platyphylla	Proteobacteria	Alphaproteobacteria	Hyphomicrobiales	Bradyrhizobiaceae
Ngugi et al., 2020	Central	Millepora platyphylla	Proteobacteria	Alphaproteobacteria	Rhodospirillales	Azospirillaceae
Ngugi et al., 2020	Central	Millepora platyphylla	Proteobacteria	Alphaproteobacteria	Sneathiellales	Sneathiellaceae
Ngugi et al., 2020	Central	Millepora platyphylla	Proteobacteria	Alphaproteobacteria	Sphingomonadales	Sphingosinicellaceae
Ngugi et al., 2020	Central	Millepora platyphylla	Proteobacteria	Alphaproteobacteria	Rhodospirillales	Acetobacteraceae
Ngugi et al., 2020	Central	Millepora platyphylla	Proteobacteria	Gammaproteobacteria	Legionellales	Legionellaceae
Ngugi et al., 2020	Central	Millepora platyphylla	Proteobacteria	Gammaproteobacteria	Pseudomonadales	Moraxellaceae
Ngugi et al., 2020	Central	Millepora platyphylla	DeinococcusxThermus	Deinococci	Thermales	Thermaceae
Ngugi et al., 2020	Central	Acropora cytherea	Proteobacteria	Gammaproteobacteria	Oceanospirillales	Endozoicomonadaceae
Ngugi et al., 2020	Central	Acropora cytherea	Firmicutes	Clostridia	Eubacteriales	Peptostreptococcaceae
Ngugi et al., 2020	Central	Acropora cytherea	Firmicutes	Clostridia	Eubacteriales	Clostridiaceae
Ngugi et al., 2020	Central	Acropora cytherea	Proteobacteria	Gammaproteobacteria	Vibrionales	Vibrionaceae
Ngugi et al., 2020	Central	Acropora cytherea	Proteobacteria	Gammaproteobacteria	Pseudomonadales	Pseudomonadaceae
Osman et al., 2020	North	Dipsastraea favus	Proteobacteria	Deltaproteobacteria	unclassified_Deltaproteobacteria	unclassified_Deltaproteobacteria
Osman et al., 2020	North	Dipsastraea favus	Proteobacteria	Gammaproteobacteria	unclassified_Gammaproteobacteria	unclassified_Gammaproteobacteria
Osman et al., 2020	North	Dipsastraea favus	Proteobacteria	Gammaproteobacteria	Gammaproteobacteria_incertae_sedis	unclassified_Gammaproteobacteria_incertae_sedis
Osman et al., 2020	North	Dipsastraea favus	Verrucomicrobia	Verrucomicrobiae	Verrucomicrobiales	unclassified_Verrucomicrobiales
Osman et al., 2020	North	Dipsastraea favus	Planctomycetes	Planctomycetia	Planctomycetales	Planctomycetaceae
Osman et al., 2020	North	Dipsastraea favus	Uncultured bacterium	x	x	x
Osman et al., 2020	North	Dipsastraea favus	Bacteroidetes	Bacteroidia	Bacteroidales	Prolixibacteraceae
Osman et al., 2020	North	Dipsastraea favus	Proteobacteria	Deltaproteobacteria	Myxococcales	unclassified_Myxococcales
Osman et al., 2020	North	Dipsastraea favus	Proteobacteria	Gammaproteobacteria	Alteromonadales	unclassified_Alteromonadales
Osman et al., 2020	North	Dipsastraea favus	Acidobacteria	unclassified_Acidobacteria	unclassified_Acidobacteria_Gp4	unclassified_Acidobacteria_Gp4
Osman et al., 2020	North	Dipsastraea favus	Proteobacteria	unclassified_Proteobacteria	unclassified_Proteobacteria	unclassified_Proteobacteria
Osman et al., 2020	North	Dipsastraea favus	Proteobacteria	Deltaproteobacteria	Myxococcales	Polyangiaceae
Osman et al., 2020	North	Dipsastraea favus	Proteobacteria	Alphaproteobacteria	unclassified_Alphaproteobacteria	unclassified_Alphaproteobacteria
Osman et al., 2020	North	Dipsastraea favus	Acidobacteria	unclassified_Acidobacteria	unclassified_Acidobacteria_Gp10	unclassified_Acidobacteria_Gp10
Osman et al., 2020	North	Dipsastraea favus	Actinobacteria	Actinomycetia	Acidimicrobiales	unclassified_Acidimicrobiales
Osman et al., 2020	North	Dipsastraea favus	Bacteroidetes	unclassified_Bacteroidetes	unclassified_Bacteroidetes	unclassified_Bacteroidetes
Osman et al., 2020	North	Dipsastraea favus	Verrucomicrobia	Opitutae	unclassified_Opitutae	unclassified_Opitutae
Osman et al., 2020	North	Dipsastraea favus	Planctomycetes	Phycisphaerae	Phycisphaerales	Phycisphaeraceae
Osman et al., 2020	North	Dipsastraea favus	Verrucomicrobia	unclassified_Verrucomicrobia	unclassified_Verrucomicrobia	unclassified_Verrucomicrobia
Osman et al., 2020	North	Dipsastraea favus	Firmicutes	Clostridia	Clostridiales	Peptostreptococcaceae
Osman et al., 2020	North	Dipsastraea favus	Bacteroidetes	Sphingobacteriia	Sphingobacteriales	Saprospiraceae
Osman et al., 2020	North	Dipsastraea favus	Acidobacteria	unclassified_Acidobacteria	unclassified_Acidobacteria_Gp21	unclassified_Acidobacteria_Gp21
Osman et al., 2020	North	Dipsastraea favus	Proteobacteria	Alphaproteobacteria	Rhodospirillales	Rhodospirillaceae
Osman et al., 2020	North	Dipsastraea favus	Bacteroidetes	Flavobacteriia	Flavobacteriales	Flavobacteriaceae
Osman et al., 2020	North	Dipsastraea favus	Verrucomicrobia	Verrucomicrobiae	unclassified_Subdivision3	unclassified_Subdivision3
Osman et al., 2020	North	Dipsastraea favus	Proteobacteria	Alphaproteobacteria	Rhizobiales	Hyphomicrobiaceae
Osman et al., 2020	North	Dipsastraea favus	Nitrospirae	Nitrospira	Nitrospirales	Nitrospiraceae
Osman et al., 2020	North	Dipsastraea favus	Actinobacteria	Actinomycetia	Actinomycetales	Corynebacteriaceae
Osman et al., 2020	North	Dipsastraea favus	Acidobacteria	unclassified_Acidobacteria	unclassified_Acidobacteria_Gp9	unclassified_Acidobacteria_Gp9
Osman et al., 2020	North	Dipsastraea favus	Proteobacteria	Alphaproteobacteria	Parvularculales	Parvularculaceae
Osman et al., 2020	North	Dipsastraea favus	Proteobacteria	Gammaproteobacteria	Oceanospirillales	Hahellaceae
Osman et al., 2020	North	Dipsastraea favus	Bacteroidetes	Cytophagia	Cytophagales	Flammeovirgaceae
Osman et al., 2020	North	Dipsastraea favus	Proteobacteria	Gammaproteobacteria	Alteromonadales	Alteromonadaceae
Osman et al., 2020	North	Dipsastraea favus	Proteobacteria	Alphaproteobacteria	Rhodospirillales	unclassified_Rhodospirillales
Osman et al., 2020	North	Dipsastraea favus	Proteobacteria	Gammaproteobacteria	Vibrionales	Vibrionaceae
Osman et al., 2020	North	Dipsastraea favus	Proteobacteria	Gammaproteobacteria	Alteromonadales	Moritellaceae
Osman et al., 2020	North	Dipsastraea favus	Proteobacteria	Gammaproteobacteria	Alteromonadales	Shewanellaceae
Osman et al., 2020	North	Dipsastraea favus	Proteobacteria	Betaproteobacteria	Burkholderiales	Oxalobacteraceae
Osman et al., 2020	North	Dipsastraea favus	Proteobacteria	Alphaproteobacteria	Rhodobacterales	Rhodobacteraceae
Osman et al., 2020	North	Dipsastraea favus	Bacteroidetes	Flavobacteriia	Flavobacteriales	Cryomorphaceae
Osman et al., 2020	North	Dipsastraea favus	Verrucomicrobia	Verrucomicrobiae	Verrucomicrobiales	Verrucomicrobiaceae
Osman et al., 2020	North	Dipsastraea favus	Proteobacteria	Alphaproteobacteria	Kordiimonadales	Kordiimonadaceae
Osman et al., 2020	North	Dipsastraea favus	Proteobacteria	Alphaproteobacteria	Rhizobiales	unclassified_Rhizobiales
Osman et al., 2020	North	Dipsastraea favus	Proteobacteria	Deltaproteobacteria	Desulfobacterales	Desulfobacteraceae
Osman et al., 2020	North	Dipsastraea favus	Proteobacteria	Alphaproteobacteria	Sphingomonadales	unclassified_Sphingomonadales
Osman et al., 2020	North	Dipsastraea favus	Proteobacteria	Alphaproteobacteria	unclassified_Alphaproteobacteria	SAR11
Osman et al., 2020	North	Dipsastraea favus	Proteobacteria	Gammaproteobacteria	Chromatiales	Chromatiaceae
Osman et al., 2020	North	Dipsastraea favus	Proteobacteria	Betaproteobacteria	Burkholderiales	Burkholderiaceae
Osman et al., 2020	North	Dipsastraea favus	Proteobacteria	Gammaproteobacteria	Alteromonadales	Psychromonadaceae
Osman et al., 2020	North	Dipsastraea favus	Planctomycetes	Planctomycetia	unclassified_Planctomycetia	unclassified_Planctomycetia
Osman et al., 2020	North	Dipsastraea favus	Proteobacteria	Betaproteobacteria	Rhodocyclales	Rhodocyclaceae
Osman et al., 2020	North	Dipsastraea favus	Proteobacteria	Gammaproteobacteria	Oceanospirillales	Oceanospirillaceae
Osman et al., 2020	North	Dipsastraea favus	Lentisphaerae	unclassified_Lentisphaerae	unclassified_Lentisphaerae	unclassified_Lentisphaerae
Osman et al., 2020	North	Dipsastraea favus	Proteobacteria	Deltaproteobacteria	Bdellovibrionales	Bacteriovoracaceae
Osman et al., 2020	North	Dipsastraea favus	Chloroflexi	Caldilineae	Caldilineales	Caldilineaceae
Osman et al., 2020	North	Dipsastraea favus	Acidobacteria	unclassified_Acidobacteria	unclassified_Acidobacteria_Gp3	unclassified_Acidobacteria_Gp3
Osman et al., 2020	North	Dipsastraea favus	Proteobacteria	Alphaproteobacteria	Alphaproteobacteria_incertae_sedis	unclassified_Alphaproteobacteria_incertae_sedis
Osman et al., 2020	North	Dipsastraea favus	Proteobacteria	Gammaproteobacteria	Oceanospirillales	Alcanivoracaceae
Osman et al., 2020	North	Dipsastraea favus	Proteobacteria	Gammaproteobacteria	Alteromonadales	Pseudoalteromonadaceae
Osman et al., 2020	North	Dipsastraea favus	Actinobacteria	Actinomycetia	unclassified_Actinobacteria	unclassified_Actinobacteria
Osman et al., 2020	North	Dipsastraea favus	Actinobacteria	Actinomycetia	Actinomycetales	Propionibacteriaceae
Osman et al., 2020	North	Dipsastraea favus	Verrucomicrobia	Opitutae	Puniceicoccales	Puniceicoccaceae
Osman et al., 2020	North	Dipsastraea favus	Spirochaetes	Spirochaetia	Spirochaetales	Spirochaetaceae
Osman et al., 2020	North	Dipsastraea favus	Proteobacteria	Deltaproteobacteria	Desulfobacterales	Desulfobulbaceae
Osman et al., 2020	North	Dipsastraea favus	Chloroflexi	Anaerolineae	Anaerolineales	Anaerolineaceae
Osman et al., 2020	North	Dipsastraea favus	Acidobacteria	Holophagae	Acanthopleuribacterales	Acanthopleuribacteraceae
Osman et al., 2020	North	Dipsastraea favus	Proteobacteria	Gammaproteobacteria	Pseudomonadales	Pseudomonadaceae
Osman et al., 2020	North	Dipsastraea favus	Proteobacteria	Alphaproteobacteria	Caulobacterales	Caulobacteraceae
Osman et al., 2020	North	Dipsastraea favus	Verrucomicrobia	Verrucomicrobiae	Verrucomicrobiales	Rubritaleaceae
Osman et al., 2020	North	Dipsastraea favus	Proteobacteria	Betaproteobacteria	Methylophilales	Methylophilaceae
Osman et al., 2020	North	Dipsastraea favus	Actinobacteria	Actinomycetia	Actinomycetales	Microbacteriaceae
Osman et al., 2020	North	Dipsastraea favus	Actinobacteria	Actinomycetia	Actinomycetales	Actinomycetaceae
Osman et al., 2020	North	Dipsastraea favus	Hydrogenedentes	unclassified_Hydrogenedentes	unclassified_Hydrogenedentes	unclassified_Hydrogenedentes
Osman et al., 2020	North	Dipsastraea favus	Proteobacteria	Deltaproteobacteria	Myxococcales	Haliangiaceae
Osman et al., 2020	North	Dipsastraea favus	Acidobacteria	unclassified_Acidobacteria	unclassified_Acidobacteria_Gp22	unclassified_Acidobacteria_Gp22
Osman et al., 2020	North	Dipsastraea favus	Firmicutes	Clostridia	Halanaerobiales	Halanaerobiaceae
Osman et al., 2020	North	Dipsastraea favus	Firmicutes	Clostridia	Clostridiales	Clostridiaceae
Osman et al., 2020	North	Dipsastraea favus	Proteobacteria	Deltaproteobacteria	Myxococcales	Nannocystaceae
Osman et al., 2020	North	Dipsastraea favus	Firmicutes	unclassified_Firmicutes	unclassified_Firmicutes	unclassified_Firmicutes
Osman et al., 2020	North	Dipsastraea favus	Verrucomicrobia	Verrucomicrobiae	unclassified_Subdivision5	unclassified_Subdivision5
Osman et al., 2020	North	Dipsastraea favus	Bacteroidetes	Sphingobacteriia	Sphingobacteriales	unclassified_Sphingobacteriales
Osman et al., 2020	North	Dipsastraea favus	Latescibacteria	unclassified_Latescibacteria	unclassified_Latescibacteria	unclassified_Latescibacteria
Osman et al., 2020	North	Dipsastraea favus	Bacteroidetes	Cytophagia	Cytophagales	unclassified_Cytophagales
Osman et al., 2020	North	Dipsastraea favus	Acidobacteria	unclassified_Acidobacteria	unclassified_Acidobacteria_Gp17	unclassified_Acidobacteria_Gp17
Osman et al., 2020	North	Dipsastraea favus	Proteobacteria	Gammaproteobacteria	Pseudomonadales	Moraxellaceae
Osman et al., 2020	North	Dipsastraea favus	Proteobacteria	Alphaproteobacteria	Sphingomonadales	Erythrobacteraceae
Osman et al., 2020	North	Dipsastraea favus	Proteobacteria	Alphaproteobacteria	Rhizobiales	Rhodobiaceae
Osman et al., 2020	North	Dipsastraea favus	Proteobacteria	Alphaproteobacteria	Rhizobiales	Phyllobacteriaceae
Osman et al., 2020	North	Dipsastraea favus	Marinimicrobia	unclassified_Marinimicrobia	unclassified_Marinimicrobia	unclassified_Marinimicrobia
Osman et al., 2020	North	Dipsastraea favus	Bacteroidetes	Flavobacteriia	Flavobacteriales	unclassified_Flavobacteriales
Osman et al., 2020	North	Dipsastraea favus	DeinococcusxThermus	Deinococci	Deinococcales	Trueperaceae
Osman et al., 2020	North	Dipsastraea favus	Proteobacteria	Alphaproteobacteria	Sneathiellales	Sneathiellaceae
Osman et al., 2020	North	Dipsastraea favus	Proteobacteria	Gammaproteobacteria	Oceanospirillales	Halomonadaceae
Osman et al., 2020	North	Dipsastraea favus	Firmicutes	Bacilli	Bacillales	Bacillaceae
Osman et al., 2020	North	Dipsastraea favus	Proteobacteria	Gammaproteobacteria	Enterobacterales	Enterobacteriaceae
Osman et al., 2020	North	Dipsastraea favus	Fibrobacteres	Chitinivibrionia	Chitinivibrionales	Chitinivibrionaceae
Osman et al., 2020	North	Dipsastraea favus	Actinobacteria	Actinomycetia	Actinomycetales	Micrococcaceae
Osman et al., 2020	North	Dipsastraea favus	Cyanobacteria	unclassified_Cyanobacteria	unclassified_Cyanobacteria	unclassified_Cyanobacteria
Osman et al., 2020	North	Dipsastraea favus	Chloroflexi	unclassified_Chloroflexi	unclassified_Chloroflexi	unclassified_Chloroflexi
Osman et al., 2020	North	Dipsastraea favus	Proteobacteria	Alphaproteobacteria	Sphingomonadales	Sphingomonadaceae
Osman et al., 2020	North	Dipsastraea favus	Fusobacteria	Fusobacteriia	Fusobacteriales	Leptotrichiaceae
Osman et al., 2020	North	Dipsastraea favus	Bacteroidetes	Sphingobacteriia	Sphingobacteriales	Cyclobacteriaceae
Osman et al., 2020	North	Dipsastraea favus	Parcubacteria	unclassified_Parcubacteria	unclassified_Parcubacteria	unclassified_Parcubacteria
Osman et al., 2020	North	Dipsastraea favus	Firmicutes	Bacilli	Lactobacillales	Leuconostocaceae
Osman et al., 2020	North	Dipsastraea favus	Candidatus Saccharibacteria	unclassified_Candidatus Saccharibacteria	unclassified_Candidatus Saccharibacteria	unclassified_Candidatus Saccharibacteria
Osman et al., 2020	North	Dipsastraea favus	Proteobacteria	Alphaproteobacteria	Rhizobiales	Methylobacteriaceae
Osman et al., 2020	North	Dipsastraea favus	Proteobacteria	Alphaproteobacteria	Caulobacterales	Hyphomonadaceae
Osman et al., 2020	North	Dipsastraea favus	Proteobacteria	Alphaproteobacteria	Kiloniellales	Kiloniellaceae
Osman et al., 2020	North	Dipsastraea favus	Aminicenantes	unclassified_Aminicenantes	unclassified_Aminicenantes	unclassified_Aminicenantes
Osman et al., 2020	North	Dipsastraea favus	Firmicutes	Bacilli	Lactobacillales	Aerococcaceae
Osman et al., 2020	North	Dipsastraea favus	Actinobacteria	Actinomycetia	Actinomycetales	unclassified_Actinomycetales
Osman et al., 2020	North	Dipsastraea favus	Bacteroidetes	Sphingobacteriia	Sphingobacteriales	Rhodothermaceae
Osman et al., 2020	North	Dipsastraea favus	Acidobacteria	unclassified_Acidobacteria	unclassified_Acidobacteria	unclassified_Acidobacteria
Osman et al., 2020	North	Dipsastraea favus	Actinobacteria	Actinomycetia	Actinomycetales	Dermacoccaceae
Osman et al., 2020	North	Dipsastraea favus	Proteobacteria	Gammaproteobacteria	Alteromonadales	Colwelliaceae
Osman et al., 2020	North	Dipsastraea favus	Proteobacteria	Betaproteobacteria	unclassified_Betaproteobacteria	unclassified_Betaproteobacteria
Osman et al., 2020	North	Dipsastraea favus	Firmicutes	Bacilli	Lactobacillales	Carnobacteriaceae
Osman et al., 2020	North	Dipsastraea favus	Proteobacteria	Oligoflexia	Oligoflexales	Oligoflexaceae
Osman et al., 2020	North	Dipsastraea favus	Proteobacteria	Gammaproteobacteria	Thiotrichales	Francisellaceae
Osman et al., 2020	North	Dipsastraea favus	Proteobacteria	Epsilonproteobacteria	Campylobacterales	Campylobacteraceae
Osman et al., 2020	North	Dipsastraea favus	Proteobacteria	Deltaproteobacteria	Desulfuromonadales	Desulfuromonadaceae
Osman et al., 2020	North	Dipsastraea favus	Proteobacteria	Gammaproteobacteria	Oceanospirillales	unclassified_Oceanospirillales
Osman et al., 2020	North	Dipsastraea favus	Proteobacteria	Betaproteobacteria	Neisseriales	Neisseriaceae
Osman et al., 2020	North	Dipsastraea favus	Bacteroidetes	Cytophagia	Cytophagales	Cytophagaceae
Osman et al., 2020	North	Dipsastraea favus	Bacteroidetes	Bacteroidia	Bacteroidales	unclassified_Bacteroidales
Osman et al., 2020	North	Dipsastraea favus	Proteobacteria	Gammaproteobacteria	Alteromonadales	Alteromonadales_incertae_sedis
Osman et al., 2020	North	Dipsastraea favus	Firmicutes	Clostridia	Clostridiales	unclassified_Clostridiales
Osman et al., 2020	North	Dipsastraea favus	Bacteroidetes	Bacteroidia	Bacteroidales	Rikenellaceae
Osman et al., 2020	North	Dipsastraea favus	Actinobacteria	Rubrobacteria	Gaiellales	Gaiellaceae
Osman et al., 2020	North	Dipsastraea favus	Firmicutes	Clostridia	Clostridiales	Lachnospiraceae
Osman et al., 2020	North	Dipsastraea favus	Bacteroidetes	Sphingobacteriia	Sphingobacteriales	Chitinophagaceae
Osman et al., 2020	North	Dipsastraea favus	Actinobacteria	Actinomycetia	Actinomycetales	Nocardioidaceae
Osman et al., 2020	North	Dipsastraea favus	Proteobacteria	Alphaproteobacteria	Rhizobiales	Rhizobiaceae
Osman et al., 2020	North	Dipsastraea favus	Proteobacteria	Gammaproteobacteria	Thiotrichales	Thiotrichales_incertae_sedis
Osman et al., 2020	North	Dipsastraea favus	Firmicutes	Bacilli	Bacillales	Planococcaceae
Osman et al., 2020	North	Dipsastraea favus	Proteobacteria	Gammaproteobacteria	Alteromonadales	Idiomarinaceae
Osman et al., 2020	North	Dipsastraea favus	Actinobacteria	Actinomycetia	Actinomycetales	Brevibacteriaceae
Osman et al., 2020	North	Dipsastraea favus	Firmicutes	Bacilli	Bacillales	Alicyclobacillaceae
Osman et al., 2020	North	Dipsastraea favus	Proteobacteria	Gammaproteobacteria	Chromatiales	Granulosicoccaceae
Osman et al., 2020	North	Dipsastraea favus	Firmicutes	Clostridia	Clostridiales	Clostridiales_Incertae Sedis XI
Osman et al., 2020	North	Dipsastraea favus	Actinobacteria	Actinomycetia	Actinomycetales	Bogoriellaceae
Osman et al., 2020	North	Dipsastraea favus	Proteobacteria	Betaproteobacteria	Nitrosomonadales	Nitrosomonadaceae
Osman et al., 2020	North	Dipsastraea favus	Proteobacteria	Gammaproteobacteria	Chromatiales	Ectothiorhodospiraceae
Osman et al., 2020	North	Dipsastraea favus	Nitrospinae	Nitrospinia	Nitrospinales	Nitrospinaceae
Osman et al., 2020	North	Dipsastraea favus	Proteobacteria	Gammaproteobacteria	Chromatiales	unclassified_Chromatiales
Osman et al., 2020	North	Dipsastraea favus	Fusobacteria	Fusobacteriia	Fusobacteriales	Fusobacteriaceae
Osman et al., 2020	North	Dipsastraea favus	Acidobacteria	unclassified_Acidobacteria	unclassified_Acidobacteria_Gp26	unclassified_Acidobacteria_Gp26
Osman et al., 2020	North	Dipsastraea favus	Proteobacteria	Alphaproteobacteria	Rhizobiales	Methylocystaceae
Osman et al., 2020	North	Dipsastraea favus	Firmicutes	Negativicutes	Selenomonadales	Veillonellaceae
Osman et al., 2020	North	Dipsastraea favus	Actinobacteria	Actinomycetia	Acidimicrobiales	Acidimicrobiaceae
Osman et al., 2020	North	Dipsastraea favus	Proteobacteria	Deltaproteobacteria	Desulfovibrionales	Desulfohalobiaceae
Osman et al., 2020	North	Dipsastraea favus	Proteobacteria	Deltaproteobacteria	Syntrophobacterales	Syntrophobacteraceae
Osman et al., 2020	North	Dipsastraea favus	Proteobacteria	Deltaproteobacteria	Bdellovibrionales	Bdellovibrionaceae
Osman et al., 2020	North	Dipsastraea favus	Actinobacteria	Thermoleophilia	Solirubrobacterales	Solirubrobacteraceae
Osman et al., 2020	North	Dipsastraea favus	candidate division ZB3	unclassified_candidate division ZB3	unclassified_candidate division ZB3	unclassified_candidate division ZB3
Osman et al., 2020	North	Dipsastraea favus	Proteobacteria	Epsilonproteobacteria	Campylobacterales	Helicobacteraceae
Osman et al., 2020	North	Dipsastraea favus	Lentisphaerae	Lentisphaeria	Lentisphaerales	Lentisphaeraceae
Osman et al., 2020	North	Dipsastraea favus	Chlamydiae	Chlamydiia	Chlamydiales	Parachlamydiaceae
Osman et al., 2020	North	Dipsastraea favus	Gemmatimonadetes	Gemmatimonadetes	Gemmatimonadales	Gemmatimonadaceae
Osman et al., 2020	North	Dipsastraea favus	Proteobacteria	Deltaproteobacteria	Syntrophobacterales	Syntrophaceae
Osman et al., 2020	North	Dipsastraea favus	Proteobacteria	Alphaproteobacteria	Rickettsiales	unclassified_Rickettsiales
Osman et al., 2020	North	Dipsastraea favus	Firmicutes	Bacilli	Bacillales	Staphylococcaceae
Osman et al., 2020	North	Dipsastraea favus	Proteobacteria	Gammaproteobacteria	Aeromonadales	Aeromonadaceae
Osman et al., 2020	North	Dipsastraea favus	Proteobacteria	Betaproteobacteria	Burkholderiales	unclassified_Burkholderiales
Osman et al., 2020	North	Dipsastraea favus	Acidobacteria	unclassified_Acidobacteria	unclassified_Acidobacteria_Gp6	unclassified_Acidobacteria_Gp6
Osman et al., 2020	North	Dipsastraea favus	Actinobacteria	Actinomycetia	Actinomycetales	Pseudonocardiaceae
Osman et al., 2020	North	Dipsastraea favus	Proteobacteria	Gammaproteobacteria	Pasteurellales	Pasteurellaceae
Osman et al., 2020	North	Dipsastraea favus	Deferribacteres	Deferribacteres	Deferribacterales	Deferribacterales_incertae_sedis
Osman et al., 2020	North	Dipsastraea favus	Chlamydiae	Chlamydiia	Chlamydiales	Simkaniaceae
Osman et al., 2020	North	Dipsastraea favus	Proteobacteria	Deltaproteobacteria	Desulfovibrionales	Desulfovibrionaceae
Osman et al., 2020	North	Dipsastraea favus	Proteobacteria	Betaproteobacteria	Burkholderiales	Comamonadaceae
Osman et al., 2020	North	Dipsastraea favus	Acidobacteria	unclassified_Acidobacteria	unclassified_Acidobacteria_Gp16	unclassified_Acidobacteria_Gp16
Osman et al., 2020	North	Dipsastraea favus	Ignavibacteriae	Ignavibacteria	Ignavibacteriales	Ignavibacteriaceae
Osman et al., 2020	North	Dipsastraea favus	Bacteroidetes	Sphingobacteriia	Sphingobacteriales	Sphingobacteriaceae
Osman et al., 2020	North	Dipsastraea favus	Bacteroidetes	Bacteroidia	Bacteroidales	Porphyromonadaceae
Osman et al., 2020	North	Dipsastraea favus	Bacteroidetes	Bacteroidetes_incertae_sedis	unclassified_Bacteroidetes_incertae_sedis	unclassified_Bacteroidetes_incertae_sedis
Osman et al., 2020	North	Dipsastraea favus	Proteobacteria	Gammaproteobacteria	Xanthomonadales	Xanthomonadaceae
Osman et al., 2020	North	Dipsastraea favus	Chlorobi	Chlorobia	Chlorobiales	Chlorobiaceae
Osman et al., 2020	North	Dipsastraea favus	Proteobacteria	Gammaproteobacteria	Oceanospirillales	Litoricolaceae
Osman et al., 2020	North	Dipsastraea favus	Proteobacteria	Deltaproteobacteria	Myxococcales	Kofleriaceae
Osman et al., 2020	North	Dipsastraea favus	Proteobacteria	Gammaproteobacteria	Pseudomonadales	Pseudomonadales_incertae_sedis
Osman et al., 2020	North	Dipsastraea favus	Actinobacteria	Actinomycetia	Actinomycetales	Mycobacteriaceae
Osman et al., 2020	North	Dipsastraea favus	Firmicutes	Bacilli	Bacillales	Bacillales_incertae_sedis
Osman et al., 2020	North	Dipsastraea favus	Firmicutes	Bacilli	Lactobacillales	Streptococcaceae
Osman et al., 2020	North	Dipsastraea favus	Firmicutes	Bacilli	Lactobacillales	Lactobacillaceae
Osman et al., 2020	North	Dipsastraea favus	Actinobacteria	Actinomycetia	Actinomycetales	Nocardiaceae
Osman et al., 2020	North	Dipsastraea favus	Proteobacteria	Alphaproteobacteria	Rhizobiales	Aurantimonadaceae
Osman et al., 2020	North	Dipsastraea favus	Proteobacteria	Alphaproteobacteria	Kordiimonadales	unclassified_Kordiimonadales
Osman et al., 2020	North	Dipsastraea favus	Firmicutes	Clostridia	Clostridiales	Defluviitaleaceae
Osman et al., 2020	North	Dipsastraea favus	Planctomycetes	unclassified_Planctomycetes	unclassified_Planctomycetes	unclassified_Planctomycetes
Osman et al., 2020	North	Dipsastraea favus	Firmicutes	Clostridia	Clostridiales	Peptococcaceae
Osman et al., 2020	North	Dipsastraea favus	Actinobacteria	Actinomycetia	Actinomycetales	Demequinaceae
Osman et al., 2020	North	Dipsastraea favus	Fusobacteria	Fusobacteriia	Fusobacteriales	unclassified_Fusobacteriales
Osman et al., 2020	North	Dipsastraea favus	Bacteroidetes	Bacteroidia	Bacteroidales	Prevotellaceae
Osman et al., 2020	North	Dipsastraea favus	Proteobacteria	Betaproteobacteria	Burkholderiales	Alcaligenaceae
Osman et al., 2020	North	Dipsastraea favus	Acidobacteria	unclassified_Acidobacteria	unclassified_Acidobacteria_Gp23	unclassified_Acidobacteria_Gp23
Osman et al., 2020	North	Dipsastraea favus	Proteobacteria	Alphaproteobacteria	Kordiimonadales	Temperatibacteraceae
Osman et al., 2020	North	Dipsastraea favus	Proteobacteria	Deltaproteobacteria	Desulfuromonadales	unclassified_Desulfuromonadales
Osman et al., 2020	North	Dipsastraea favus	Proteobacteria	Alphaproteobacteria	Rhizobiales	Rhizobiales_incertae_sedis
Osman et al., 2020	North	Dipsastraea favus	Bacteroidetes	Bacteroidia	Bacteroidales	Bacteroidaceae
Osman et al., 2020	North	Dipsastraea favus	Firmicutes	Bacilli	Bacillales	Bacillales_Incertae Sedis XI
Osman et al., 2020	North	Dipsastraea favus	Proteobacteria	Gammaproteobacteria	Alteromonadales	Ferrimonadaceae
Osman et al., 2020	North	Dipsastraea favus	Actinobacteria	Actinomycetia	Actinomycetales	Geodermatophilaceae
Osman et al., 2020	North	Dipsastraea favus	Spirochaetes	Spirochaetia	Spirochaetales	unclassified_Spirochaetales
Osman et al., 2020	North	Dipsastraea favus	Proteobacteria	Alphaproteobacteria	Rhizobiales	Bradyrhizobiaceae
Osman et al., 2020	North	Dipsastraea favus	Firmicutes	Bacilli	Bacillales	Paenibacillaceae
Osman et al., 2020	North	Dipsastraea favus	Proteobacteria	Deltaproteobacteria	Desulfovibrionales	unclassified_Desulfovibrionales
Osman et al., 2020	North	Dipsastraea favus	Proteobacteria	Betaproteobacteria	Burkholderiales	Burkholderiales_incertae_sedis
Osman et al., 2020	North	Dipsastraea favus	Proteobacteria	Gammaproteobacteria	Oceanospirillales	Oceanospirillales_incertae_sedis
Osman et al., 2020	North	Dipsastraea favus	Proteobacteria	Alphaproteobacteria	Rickettsiales	Rickettsiaceae
Osman et al., 2020	North	Dipsastraea favus	Actinobacteria	Actinomycetia	Actinomycetales	Dietziaceae
Osman et al., 2020	North	Dipsastraea favus	Firmicutes	Erysipelotrichia	Erysipelotrichales	Erysipelotrichaceae
Osman et al., 2020	North	Dipsastraea favus	Actinobacteria	Actinomycetia	Actinomycetales	Cellulomonadaceae
Osman et al., 2020	North	Dipsastraea favus	Actinobacteria	Actinomycetia	Actinomycetales	Dermabacteraceae
Osman et al., 2020	North	Dipsastraea favus	Actinobacteria	Actinomycetia	Actinomycetales	Streptomycetaceae
Osman et al., 2020	North	Dipsastraea favus	Actinobacteria	Actinomycetia	Actinomycetales	Intrasporangiaceae
Osman et al., 2020	North	Dipsastraea favus	Spirochaetes	Spirochaetia	Spirochaetales	Leptospiraceae
Osman et al., 2020	North	Dipsastraea favus	Proteobacteria	Epsilonproteobacteria	Campylobacterales	unclassified_Campylobacterales
Osman et al., 2020	North	Dipsastraea favus	Proteobacteria	Gammaproteobacteria	Thiotrichales	unclassified_Thiotrichales
Osman et al., 2020	North	Dipsastraea favus	Firmicutes	Clostridia	Clostridiales	Eubacteriaceae
Osman et al., 2020	North	Dipsastraea favus	Firmicutes	Bacilli	Bacillales	Bacillales_Incertae Sedis XII
Osman et al., 2020	North	Dipsastraea favus	Proteobacteria	Gammaproteobacteria	Legionellales	Coxiellaceae
Osman et al., 2020	North	Dipsastraea favus	Proteobacteria	Deltaproteobacteria	Desulfuromonadales	Geobacteraceae
Osman et al., 2020	North	Dipsastraea favus	Firmicutes	Bacilli	Bacillales	unclassified_Bacillales
Osman et al., 2020	North	Dipsastraea favus	Proteobacteria	Deltaproteobacteria	Myxococcales	Phaselicystidaceae
Osman et al., 2020	North	Dipsastraea favus	Proteobacteria	Alphaproteobacteria	Rhizobiales	Cohaesibacteraceae
Osman et al., 2020	North	Pocillopora cf damicornis	Verrucomicrobia	Verrucomicrobiae	Verrucomicrobiales	unclassified_Verrucomicrobiales
Osman et al., 2020	North	Pocillopora cf damicornis	Proteobacteria	unclassified_Proteobacteria	unclassified_Proteobacteria	unclassified_Proteobacteria
Osman et al., 2020	North	Pocillopora cf damicornis	Proteobacteria	Gammaproteobacteria	unclassified_Gammaproteobacteria	unclassified_Gammaproteobacteria
Osman et al., 2020	North	Pocillopora cf damicornis	Proteobacteria	Gammaproteobacteria	Alteromonadales	unclassified_Alteromonadales
Osman et al., 2020	North	Pocillopora cf damicornis	Proteobacteria	Alphaproteobacteria	unclassified_Alphaproteobacteria	unclassified_Alphaproteobacteria
Osman et al., 2020	North	Pocillopora cf damicornis	Actinobacteria	Actinomycetia	Acidimicrobiales	unclassified_Acidimicrobiales
Osman et al., 2020	North	Pocillopora cf damicornis	Firmicutes	Clostridia	Clostridiales	Peptostreptococcaceae
Osman et al., 2020	North	Pocillopora cf damicornis	Proteobacteria	Alphaproteobacteria	Rhodospirillales	Rhodospirillaceae
Osman et al., 2020	North	Pocillopora cf damicornis	Bacteroidetes	Flavobacteriia	Flavobacteriales	Flavobacteriaceae
Osman et al., 2020	North	Pocillopora cf damicornis	Proteobacteria	Alphaproteobacteria	Parvularculales	Parvularculaceae
Osman et al., 2020	North	Pocillopora cf damicornis	Proteobacteria	Deltaproteobacteria	Desulfobacterales	Desulfobulbaceae
Osman et al., 2020	North	Pocillopora cf damicornis	Proteobacteria	Gammaproteobacteria	Oceanospirillales	Hahellaceae
Osman et al., 2020	North	Pocillopora cf damicornis	Proteobacteria	Alphaproteobacteria	Rhodospirillales	unclassified_Rhodospirillales
Osman et al., 2020	North	Pocillopora cf damicornis	Proteobacteria	Gammaproteobacteria	Vibrionales	Vibrionaceae
Osman et al., 2020	North	Pocillopora cf damicornis	Proteobacteria	Gammaproteobacteria	Alteromonadales	Idiomarinaceae
Osman et al., 2020	North	Pocillopora cf damicornis	Proteobacteria	Gammaproteobacteria	Alteromonadales	Shewanellaceae
Osman et al., 2020	North	Pocillopora cf damicornis	Proteobacteria	Alphaproteobacteria	Sphingomonadales	Erythrobacteraceae
Osman et al., 2020	North	Pocillopora cf damicornis	Proteobacteria	Betaproteobacteria	Burkholderiales	Oxalobacteraceae
Osman et al., 2020	North	Pocillopora cf damicornis	Bacteroidetes	Flavobacteriia	Flavobacteriales	Cryomorphaceae
Osman et al., 2020	North	Pocillopora cf damicornis	Proteobacteria	Alphaproteobacteria	Kordiimonadales	Kordiimonadaceae
Osman et al., 2020	North	Pocillopora cf damicornis	Proteobacteria	Deltaproteobacteria	unclassified_Deltaproteobacteria	unclassified_Deltaproteobacteria
Osman et al., 2020	North	Pocillopora cf damicornis	Proteobacteria	Epsilonproteobacteria	Campylobacterales	Helicobacteraceae
Osman et al., 2020	North	Pocillopora cf damicornis	Bacteroidetes	unclassified_Bacteroidetes	unclassified_Bacteroidetes	unclassified_Bacteroidetes
Osman et al., 2020	North	Pocillopora cf damicornis	Proteobacteria	Gammaproteobacteria	Chromatiales	Chromatiaceae
Osman et al., 2020	North	Pocillopora cf damicornis	Proteobacteria	Gammaproteobacteria	Gammaproteobacteria_incertae_sedis	unclassified_Gammaproteobacteria_incertae_sedis
Osman et al., 2020	North	Pocillopora cf damicornis	Proteobacteria	Betaproteobacteria	Burkholderiales	Burkholderiaceae
Osman et al., 2020	North	Pocillopora cf damicornis	Proteobacteria	Gammaproteobacteria	Alteromonadales	Psychromonadaceae
Osman et al., 2020	North	Pocillopora cf damicornis	Proteobacteria	Gammaproteobacteria	Oceanospirillales	Oceanospirillaceae
Osman et al., 2020	North	Pocillopora cf damicornis	Proteobacteria	Alphaproteobacteria	Alphaproteobacteria_incertae_sedis	unclassified_Alphaproteobacteria_incertae_sedis
Osman et al., 2020	North	Pocillopora cf damicornis	Proteobacteria	Gammaproteobacteria	Oceanospirillales	Alcanivoracaceae
Osman et al., 2020	North	Pocillopora cf damicornis	Proteobacteria	Gammaproteobacteria	Alteromonadales	Pseudoalteromonadaceae
Osman et al., 2020	North	Pocillopora cf damicornis	Actinobacteria	Actinomycetia	unclassified_Actinobacteria	unclassified_Actinobacteria
Osman et al., 2020	North	Pocillopora cf damicornis	Parcubacteria	unclassified_Parcubacteria	unclassified_Parcubacteria	unclassified_Parcubacteria
Osman et al., 2020	North	Pocillopora cf damicornis	Firmicutes	Clostridia	Clostridiales	unclassified_Clostridiales
Osman et al., 2020	North	Pocillopora cf damicornis	Bacteroidetes	Bacteroidia	Bacteroidales	unclassified_Bacteroidales
Osman et al., 2020	North	Pocillopora cf damicornis	Actinobacteria	Actinomycetia	Actinomycetales	Propionibacteriaceae
Osman et al., 2020	North	Pocillopora cf damicornis	Verrucomicrobia	Opitutae	Puniceicoccales	Puniceicoccaceae
Osman et al., 2020	North	Pocillopora cf damicornis	Proteobacteria	Alphaproteobacteria	Rhizobiales	unclassified_Rhizobiales
Osman et al., 2020	North	Pocillopora cf damicornis	Bacteroidetes	Cytophagia	Cytophagales	Flammeovirgaceae
Osman et al., 2020	North	Pocillopora cf damicornis	Proteobacteria	Gammaproteobacteria	Pseudomonadales	Pseudomonadaceae
Osman et al., 2020	North	Pocillopora cf damicornis	Proteobacteria	Deltaproteobacteria	Desulfobacterales	Desulfobacteraceae
Osman et al., 2020	North	Pocillopora cf damicornis	Proteobacteria	Alphaproteobacteria	Caulobacterales	Caulobacteraceae
Osman et al., 2020	North	Pocillopora cf damicornis	Proteobacteria	Gammaproteobacteria	Xanthomonadales	Xanthomonadaceae
Osman et al., 2020	North	Pocillopora cf damicornis	Proteobacteria	Betaproteobacteria	Methylophilales	Methylophilaceae
Osman et al., 2020	North	Pocillopora cf damicornis	Actinobacteria	Actinomycetia	Actinomycetales	Microbacteriaceae
Osman et al., 2020	North	Pocillopora cf damicornis	Actinobacteria	Actinomycetia	Actinomycetales	Actinomycetaceae
Osman et al., 2020	North	Pocillopora cf damicornis	Spirochaetes	Spirochaetia	Spirochaetales	Spirochaetaceae
Osman et al., 2020	North	Pocillopora cf damicornis	Verrucomicrobia	unclassified_Verrucomicrobia	unclassified_Verrucomicrobia	unclassified_Verrucomicrobia
Osman et al., 2020	North	Pocillopora cf damicornis	Verrucomicrobia	Verrucomicrobiae	Verrucomicrobiales	Verrucomicrobiaceae
Osman et al., 2020	North	Pocillopora cf damicornis	Cyanobacteria	unclassified_Cyanobacteria	unclassified_Cyanobacteria	unclassified_Cyanobacteria
Osman et al., 2020	North	Pocillopora cf damicornis	Proteobacteria	Gammaproteobacteria	Pseudomonadales	Moraxellaceae
Osman et al., 2020	North	Pocillopora cf damicornis	Proteobacteria	Deltaproteobacteria	Bdellovibrionales	Bacteriovoracaceae
Osman et al., 2020	North	Pocillopora cf damicornis	Proteobacteria	Alphaproteobacteria	Rhizobiales	Phyllobacteriaceae
Osman et al., 2020	North	Pocillopora cf damicornis	Marinimicrobia	unclassified_Marinimicrobia	unclassified_Marinimicrobia	unclassified_Marinimicrobia
Osman et al., 2020	North	Pocillopora cf damicornis	Bacteroidetes	Flavobacteriia	Flavobacteriales	unclassified_Flavobacteriales
Osman et al., 2020	North	Pocillopora cf damicornis	Proteobacteria	Alphaproteobacteria	Sneathiellales	Sneathiellaceae
Osman et al., 2020	North	Pocillopora cf damicornis	Proteobacteria	Gammaproteobacteria	Oceanospirillales	Halomonadaceae
Osman et al., 2020	North	Pocillopora cf damicornis	Proteobacteria	Alphaproteobacteria	Caulobacterales	Hyphomonadaceae
Osman et al., 2020	North	Pocillopora cf damicornis	Firmicutes	Bacilli	Bacillales	Bacillaceae
Osman et al., 2020	North	Pocillopora cf damicornis	Proteobacteria	Gammaproteobacteria	Enterobacterales	Enterobacteriaceae
Osman et al., 2020	North	Pocillopora cf damicornis	Planctomycetes	Planctomycetia	Planctomycetales	Planctomycetaceae
Osman et al., 2020	North	Pocillopora cf damicornis	Actinobacteria	Actinomycetia	Actinomycetales	Micrococcaceae
Osman et al., 2020	North	Pocillopora cf damicornis	Proteobacteria	Alphaproteobacteria	unclassified_Alphaproteobacteria	SAR11
Osman et al., 2020	North	Pocillopora cf damicornis	Proteobacteria	Alphaproteobacteria	Sphingomonadales	Sphingomonadaceae
Osman et al., 2020	North	Pocillopora cf damicornis	Fusobacteria	Fusobacteriia	Fusobacteriales	Leptotrichiaceae
Osman et al., 2020	North	Pocillopora cf damicornis	Proteobacteria	Alphaproteobacteria	Rhizobiales	Methylobacteriaceae
Osman et al., 2020	North	Pocillopora cf damicornis	Proteobacteria	Alphaproteobacteria	Kiloniellales	Kiloniellaceae
Osman et al., 2020	North	Pocillopora cf damicornis	Verrucomicrobia	Verrucomicrobiae	Verrucomicrobiales	Rubritaleaceae
Osman et al., 2020	North	Pocillopora cf damicornis	Proteobacteria	Gammaproteobacteria	Alteromonadales	Colwelliaceae
Osman et al., 2020	North	Pocillopora cf damicornis	Actinobacteria	Actinomycetia	Actinomycetales	unclassified_Actinomycetales
Osman et al., 2020	North	Pocillopora cf damicornis	Proteobacteria	Alphaproteobacteria	Rhodospirillales	Acetobacteraceae
Osman et al., 2020	North	Pocillopora cf damicornis	Firmicutes	unclassified_Firmicutes	unclassified_Firmicutes	unclassified_Firmicutes
Osman et al., 2020	North	Pocillopora cf damicornis	Actinobacteria	Actinomycetia	Actinomycetales	Dermacoccaceae
Osman et al., 2020	North	Pocillopora cf damicornis	Proteobacteria	Gammaproteobacteria	Pseudomonadales	Pseudomonadales_incertae_sedis
Osman et al., 2020	North	Pocillopora cf damicornis	Proteobacteria	Betaproteobacteria	unclassified_Betaproteobacteria	unclassified_Betaproteobacteria
Osman et al., 2020	North	Pocillopora cf damicornis	Actinobacteria	Actinomycetia	Actinomycetales	Corynebacteriaceae
Osman et al., 2020	North	Pocillopora cf damicornis	Proteobacteria	Gammaproteobacteria	Pasteurellales	Pasteurellaceae
Osman et al., 2020	North	Pocillopora cf damicornis	Candidatus Saccharibacteria	unclassified_Candidatus Saccharibacteria	unclassified_Candidatus Saccharibacteria	unclassified_Candidatus Saccharibacteria
Osman et al., 2020	North	Pocillopora cf damicornis	Bacteroidetes	Sphingobacteriia	Sphingobacteriales	Rhodothermaceae
Osman et al., 2020	North	Pocillopora cf damicornis	Proteobacteria	Gammaproteobacteria	Thiotrichales	Francisellaceae
Osman et al., 2020	North	Pocillopora cf damicornis	Proteobacteria	Epsilonproteobacteria	Campylobacterales	Campylobacteraceae
Osman et al., 2020	North	Pocillopora cf damicornis	Proteobacteria	Gammaproteobacteria	Oceanospirillales	unclassified_Oceanospirillales
Osman et al., 2020	North	Pocillopora cf damicornis	Proteobacteria	Betaproteobacteria	Neisseriales	Neisseriaceae
Osman et al., 2020	North	Pocillopora cf damicornis	Acidobacteria	Holophagae	Acanthopleuribacterales	Acanthopleuribacteraceae
Osman et al., 2020	North	Pocillopora cf damicornis	Bacteroidetes	Cytophagia	Cytophagales	Cytophagaceae
Osman et al., 2020	North	Pocillopora cf damicornis	Firmicutes	Bacilli	Bacillales	unclassified_Bacillales
Osman et al., 2020	North	Pocillopora cf damicornis	Acidobacteria	unclassified_Acidobacteria	unclassified_Acidobacteria_Gp10	unclassified_Acidobacteria_Gp10
Osman et al., 2020	North	Pocillopora cf damicornis	Firmicutes	Clostridia	Clostridiales	Clostridiaceae
Osman et al., 2020	North	Pocillopora cf damicornis	Proteobacteria	Gammaproteobacteria	Alteromonadales	Alteromonadales_incertae_sedis
Osman et al., 2020	North	Pocillopora cf damicornis	Firmicutes	Negativicutes	Selenomonadales	Veillonellaceae
Osman et al., 2020	North	Pocillopora cf damicornis	Proteobacteria	Gammaproteobacteria	Legionellales	Coxiellaceae
Osman et al., 2020	North	Pocillopora cf damicornis	Proteobacteria	Alphaproteobacteria	Rhizobiales	Methylocystaceae
Osman et al., 2020	North	Pocillopora cf damicornis	Planctomycetes	Phycisphaerae	Phycisphaerales	Phycisphaeraceae
Osman et al., 2020	North	Pocillopora cf damicornis	Chloroflexi	Caldilineae	Caldilineales	Caldilineaceae
Osman et al., 2020	North	Pocillopora cf damicornis	Bacteroidetes	Cytophagia	Cytophagales	unclassified_Cytophagales
Osman et al., 2020	North	Pocillopora cf damicornis	Tenericutes	Mollicutes	Mycoplasmatales	Mycoplasmataceae
Osman et al., 2020	North	Pocillopora cf damicornis	Fusobacteria	Fusobacteriia	Fusobacteriales	unclassified_Fusobacteriales
Osman et al., 2020	North	Pocillopora cf damicornis	Bacteroidetes	Sphingobacteriia	Sphingobacteriales	Saprospiraceae
Osman et al., 2020	North	Pocillopora cf damicornis	Bacteroidetes	Sphingobacteriia	Sphingobacteriales	Chitinophagaceae
Osman et al., 2020	North	Pocillopora cf damicornis	Actinobacteria	Actinomycetia	Actinomycetales	Nocardioidaceae
Osman et al., 2020	North	Pocillopora cf damicornis	Proteobacteria	Alphaproteobacteria	Rhizobiales	Rhizobiaceae
Osman et al., 2020	North	Pocillopora cf damicornis	Bacteroidetes	Sphingobacteriia	Sphingobacteriales	unclassified_Sphingobacteriales
Osman et al., 2020	North	Pocillopora cf damicornis	Verrucomicrobia	Spartobacteria	unclassified_Spartobacteria	unclassified_Spartobacteria
Osman et al., 2020	North	Pocillopora cf damicornis	Proteobacteria	Gammaproteobacteria	Thiotrichales	Thiotrichales_incertae_sedis
Osman et al., 2020	North	Pocillopora cf damicornis	Firmicutes	Bacilli	Bacillales	Planococcaceae
Osman et al., 2020	North	Pocillopora cf damicornis	Proteobacteria	Gammaproteobacteria	Alteromonadales	Ferrimonadaceae
Osman et al., 2020	North	Pocillopora cf damicornis	Bacteroidetes	Bacteroidia	Bacteroidales	Rikenellaceae
Osman et al., 2020	North	Pocillopora cf damicornis	Proteobacteria	Gammaproteobacteria	Chromatiales	Granulosicoccaceae
Osman et al., 2020	North	Pocillopora cf damicornis	Actinobacteria	Actinomycetia	Actinomycetales	Dermabacteraceae
Osman et al., 2020	North	Pocillopora cf damicornis	Firmicutes	Clostridia	Clostridiales	Clostridiales_Incertae Sedis XI
Osman et al., 2020	North	Pocillopora cf damicornis	Planctomycetes	Planctomycetia	unclassified_Planctomycetia	unclassified_Planctomycetia
Osman et al., 2020	North	Pocillopora cf damicornis	Verrucomicrobia	Verrucomicrobiae	unclassified_Subdivision3	unclassified_Subdivision3
Osman et al., 2020	North	Pocillopora cf damicornis	Acidobacteria	unclassified_Acidobacteria	unclassified_Acidobacteria_Gp9	unclassified_Acidobacteria_Gp9
Osman et al., 2020	North	Pocillopora cf damicornis	Proteobacteria	Deltaproteobacteria	Myxococcales	Nannocystaceae
Osman et al., 2020	North	Pocillopora cf damicornis	Proteobacteria	Deltaproteobacteria	Myxococcales	unclassified_Myxococcales
Osman et al., 2020	North	Pocillopora cf damicornis	Firmicutes	Clostridia	Clostridiales	Lachnospiraceae
Osman et al., 2020	North	Pocillopora cf damicornis	Proteobacteria	Alphaproteobacteria	Rhizobiales	Hyphomicrobiaceae
Osman et al., 2020	North	Pocillopora cf damicornis	Proteobacteria	Alphaproteobacteria	Rhizobiales	Xanthobacteraceae
Osman et al., 2020	North	Pocillopora cf damicornis	Proteobacteria	Deltaproteobacteria	Desulfovibrionales	Desulfohalobiaceae
Osman et al., 2020	North	Pocillopora cf damicornis	Proteobacteria	Gammaproteobacteria	Chromatiales	unclassified_Chromatiales
Osman et al., 2020	North	Pocillopora cf damicornis	Fusobacteria	Fusobacteriia	Fusobacteriales	Fusobacteriaceae
Osman et al., 2020	North	Pocillopora cf damicornis	Firmicutes	Clostridia	Clostridiales	Ruminococcaceae
Osman et al., 2020	North	Pocillopora cf damicornis	Proteobacteria	Deltaproteobacteria	Bdellovibrionales	Bdellovibrionaceae
Osman et al., 2020	North	Pocillopora cf damicornis	Actinobacteria	Actinomycetia	Actinomycetales	Dermatophilaceae
Osman et al., 2020	North	Pocillopora cf damicornis	candidate division ZB3	unclassified_candidate division ZB3	unclassified_candidate division ZB3	unclassified_candidate division ZB3
Osman et al., 2020	North	Pocillopora cf damicornis	Firmicutes	Bacilli	Lactobacillales	Lactobacillaceae
Osman et al., 2020	North	Pocillopora cf damicornis	Proteobacteria	Alphaproteobacteria	Rhizobiales	Rhodobiaceae
Osman et al., 2020	North	Pocillopora cf damicornis	Proteobacteria	Betaproteobacteria	Burkholderiales	Comamonadaceae
Osman et al., 2020	North	Pocillopora cf damicornis	Firmicutes	Bacilli	Bacillales	Staphylococcaceae
Osman et al., 2020	North	Pocillopora cf damicornis	Proteobacteria	Oligoflexia	Oligoflexales	Oligoflexaceae
Osman et al., 2020	North	Pocillopora cf damicornis	Proteobacteria	Gammaproteobacteria	Aeromonadales	Aeromonadaceae
Osman et al., 2020	North	Pocillopora cf damicornis	Actinobacteria	Actinomycetia	Actinomycetales	Thermomonosporaceae
Osman et al., 2020	North	Pocillopora cf damicornis	Proteobacteria	Betaproteobacteria	Burkholderiales	unclassified_Burkholderiales
Osman et al., 2020	North	Pocillopora cf damicornis	Proteobacteria	Deltaproteobacteria	Desulfovibrionales	Desulfovibrionaceae
Osman et al., 2020	North	Pocillopora cf damicornis	Acidobacteria	unclassified_Acidobacteria	unclassified_Acidobacteria_Gp22	unclassified_Acidobacteria_Gp22
Osman et al., 2020	North	Pocillopora cf damicornis	Chlamydiae	Chlamydiia	Chlamydiales	Simkaniaceae
Osman et al., 2020	North	Pocillopora cf damicornis	Proteobacteria	Gammaproteobacteria	Chromatiales	Ectothiorhodospiraceae
Osman et al., 2020	North	Pocillopora cf damicornis	Firmicutes	Bacilli	Lactobacillales	Carnobacteriaceae
Osman et al., 2020	North	Pocillopora cf damicornis	Bacteroidetes	Sphingobacteriia	Sphingobacteriales	Cyclobacteriaceae
Osman et al., 2020	North	Pocillopora cf damicornis	Proteobacteria	Betaproteobacteria	Burkholderiales	Alcaligenaceae
Osman et al., 2020	North	Pocillopora cf damicornis	Bacteroidetes	Bacteroidia	Bacteroidales	Porphyromonadaceae
Osman et al., 2020	North	Pocillopora cf damicornis	Bacteroidetes	Bacteroidetes_incertae_sedis	unclassified_Bacteroidetes_incertae_sedis	unclassified_Bacteroidetes_incertae_sedis
Osman et al., 2020	North	Pocillopora cf damicornis	Proteobacteria	Gammaproteobacteria	Oceanospirillales	Litoricolaceae
Osman et al., 2020	North	Pocillopora cf damicornis	Proteobacteria	Alphaproteobacteria	Sphingomonadales	unclassified_Sphingomonadales
Osman et al., 2020	North	Pocillopora cf damicornis	Firmicutes	Bacilli	Bacillales	Bacillales_incertae_sedis
Osman et al., 2020	North	Pocillopora cf damicornis	Acidobacteria	unclassified_Acidobacteria	unclassified_Acidobacteria_Gp3	unclassified_Acidobacteria_Gp3
Osman et al., 2020	North	Pocillopora cf damicornis	Proteobacteria	Deltaproteobacteria	Myxococcales	Polyangiaceae
Osman et al., 2020	North	Pocillopora cf damicornis	Firmicutes	Bacilli	Lactobacillales	Streptococcaceae
Osman et al., 2020	North	Pocillopora cf damicornis	Firmicutes	Bacilli	Bacillales	Alicyclobacillaceae
Osman et al., 2020	North	Pocillopora cf damicornis	Proteobacteria	Alphaproteobacteria	Rhizobiales	Aurantimonadaceae
Osman et al., 2020	North	Pocillopora cf damicornis	Firmicutes	Clostridia	Clostridiales	Defluviitaleaceae
Osman et al., 2020	North	Pocillopora cf damicornis	Planctomycetes	unclassified_Planctomycetes	unclassified_Planctomycetes	unclassified_Planctomycetes
Osman et al., 2020	North	Pocillopora cf damicornis	Spirochaetes	Spirochaetia	Spirochaetales	Leptospiraceae
Osman et al., 2020	North	Pocillopora cf damicornis	Actinobacteria	Actinomycetia	Actinomycetales	Dietziaceae
Osman et al., 2020	North	Pocillopora cf damicornis	Firmicutes	Bacilli	Bacillales	Thermoactinomycetaceae
Osman et al., 2020	North	Pocillopora cf damicornis	DeinococcusxThermus	Deinococci	Deinococcales	Deinococcaceae
Osman et al., 2020	North	Pocillopora cf damicornis	Proteobacteria	Deltaproteobacteria	Myxococcales	Haliangiaceae
Osman et al., 2020	North	Pocillopora cf damicornis	Firmicutes	Bacilli	Bacillales	Paenibacillaceae
Osman et al., 2020	North	Pocillopora cf damicornis	Proteobacteria	Betaproteobacteria	Rhodocyclales	Rhodocyclaceae
Osman et al., 2020	North	Pocillopora cf damicornis	Bacteroidetes	Bacteroidia	Bacteroidales	Prevotellaceae
Osman et al., 2020	North	Pocillopora cf damicornis	Proteobacteria	Alphaproteobacteria	Kordiimonadales	Temperatibacteraceae
Osman et al., 2020	North	Pocillopora cf damicornis	Acidobacteria	unclassified_Acidobacteria	unclassified_Acidobacteria_Gp6	unclassified_Acidobacteria_Gp6
Osman et al., 2020	North	Pocillopora cf damicornis	Actinobacteria	Actinomycetia	Acidimicrobiales	Acidimicrobiaceae
Osman et al., 2020	North	Pocillopora cf damicornis	Proteobacteria	Alphaproteobacteria	Rickettsiales	unclassified_Rickettsiales
Osman et al., 2020	North	Pocillopora cf damicornis	Proteobacteria	Deltaproteobacteria	Desulfuromonadales	unclassified_Desulfuromonadales
Osman et al., 2020	North	Pocillopora cf damicornis	Actinobacteria	Actinomycetia	Actinomycetales	Nocardiaceae
Osman et al., 2020	North	Pocillopora cf damicornis	Bacteroidetes	Bacteroidia	Bacteroidales	Bacteroidaceae
Osman et al., 2020	North	Pocillopora cf damicornis	Firmicutes	Bacilli	Bacillales	Bacillales_Incertae Sedis XI
Osman et al., 2020	North	Pocillopora cf damicornis	Firmicutes	Bacilli	Lactobacillales	Leuconostocaceae
Osman et al., 2020	North	Pocillopora cf damicornis	Spirochaetes	Spirochaetia	Spirochaetales	unclassified_Spirochaetales
Osman et al., 2020	North	Pocillopora cf damicornis	Firmicutes	Clostridia	Halanaerobiales	Halanaerobiaceae
Osman et al., 2020	North	Pocillopora cf damicornis	Proteobacteria	Alphaproteobacteria	Rhizobiales	Bradyrhizobiaceae
Osman et al., 2020	North	Pocillopora cf damicornis	Actinobacteria	Actinomycetia	Actinomycetales	Geodermatophilaceae
Osman et al., 2020	North	Pocillopora cf damicornis	Lentisphaerae	Lentisphaeria	Lentisphaerales	Lentisphaeraceae
Osman et al., 2020	North	Pocillopora cf damicornis	Proteobacteria	Epsilonproteobacteria	unclassified_Epsilonproteobacteria	unclassified_Epsilonproteobacteria
Osman et al., 2020	North	Pocillopora cf damicornis	Firmicutes	Bacilli	Lactobacillales	Aerococcaceae
Osman et al., 2020	North	Pocillopora cf damicornis	Proteobacteria	Betaproteobacteria	Burkholderiales	Burkholderiales_incertae_sedis
Osman et al., 2020	North	Pocillopora cf damicornis	Nitrospirae	Nitrospira	Nitrospirales	Nitrospiraceae
Osman et al., 2020	North	Pocillopora cf damicornis	Acidobacteria	unclassified_Acidobacteria	unclassified_Acidobacteria_Gp4	unclassified_Acidobacteria_Gp4
Osman et al., 2020	North	Pocillopora cf damicornis	Proteobacteria	Alphaproteobacteria	Rickettsiales	Rickettsiaceae
Osman et al., 2020	North	Pocillopora cf damicornis	Bacteroidetes	Bacteroidia	Bacteroidales	Prolixibacteraceae
Osman et al., 2020	North	Pocillopora cf damicornis	Ignavibacteriae	Ignavibacteria	Ignavibacteriales	Ignavibacteriaceae
Osman et al., 2020	North	Pocillopora cf damicornis	Nitrospinae	Nitrospinia	Nitrospinales	Nitrospinaceae
Osman et al., 2020	North	Pocillopora cf damicornis	Actinobacteria	Actinomycetia	Actinomycetales	Mycobacteriaceae
Osman et al., 2020	North	Pocillopora cf damicornis	Actinobacteria	Actinomycetia	Actinomycetales	Cellulomonadaceae
Osman et al., 2020	North	Pocillopora cf damicornis	Actinobacteria	Actinomycetia	Actinomycetales	Streptomycetaceae
Osman et al., 2020	North	Pocillopora cf damicornis	Proteobacteria	Deltaproteobacteria	Myxococcales	Phaselicystidaceae
Osman et al., 2020	North	Pocillopora cf damicornis	Actinobacteria	Actinomycetia	Actinomycetales	Intrasporangiaceae
Osman et al., 2020	North	Pocillopora cf damicornis	Proteobacteria	Betaproteobacteria	Gallionellales	Gallionellaceae
Osman et al., 2020	North	Pocillopora cf damicornis	Proteobacteria	Epsilonproteobacteria	Campylobacterales	unclassified_Campylobacterales
Osman et al., 2020	North	Pocillopora cf damicornis	DeinococcusxThermus	Deinococci	Deinococcales	Trueperaceae
Osman et al., 2020	North	Pocillopora cf damicornis	Acidobacteria	unclassified_Acidobacteria	unclassified_Acidobacteria_Gp16	unclassified_Acidobacteria_Gp16
Osman et al., 2020	North	Pocillopora cf damicornis	Proteobacteria	Gammaproteobacteria	Thiotrichales	unclassified_Thiotrichales
Osman et al., 2020	North	Pocillopora cf damicornis	Firmicutes	Bacilli	Bacillales	Bacillales_Incertae Sedis XII
Osman et al., 2020	North	Pocillopora cf damicornis	Proteobacteria	Deltaproteobacteria	Desulfuromonadales	Geobacteraceae
Osman et al., 2020	North	Pocillopora cf damicornis	Actinobacteria	Actinomycetia	Actinomycetales	Brevibacteriaceae
Osman et al., 2020	North	Pocillopora cf damicornis	Proteobacteria	Alphaproteobacteria	Rhizobiales	Cohaesibacteraceae
Osman et al., 2020	North	Pocillopora cf damicornis	Bacteroidetes	Sphingobacteriia	Sphingobacteriales	Sphingobacteriaceae
Osman et al., 2020	North	Porites nodifera	Proteobacteria	Gammaproteobacteria	unclassified_Gammaproteobacteria	unclassified_Gammaproteobacteria
Osman et al., 2020	North	Porites nodifera	Proteobacteria	Gammaproteobacteria	Gammaproteobacteria_incertae_sedis	unclassified_Gammaproteobacteria_incertae_sedis
Osman et al., 2020	North	Porites nodifera	Verrucomicrobia	Verrucomicrobiae	Verrucomicrobiales	unclassified_Verrucomicrobiales
Osman et al., 2020	North	Porites nodifera	Proteobacteria	Gammaproteobacteria	Alteromonadales	unclassified_Alteromonadales
Osman et al., 2020	North	Porites nodifera	Proteobacteria	Deltaproteobacteria	unclassified_Deltaproteobacteria	unclassified_Deltaproteobacteria
Osman et al., 2020	North	Porites nodifera	Proteobacteria	Alphaproteobacteria	unclassified_Alphaproteobacteria	unclassified_Alphaproteobacteria
Osman et al., 2020	North	Porites nodifera	Acidobacteria	unclassified_Acidobacteria	unclassified_Acidobacteria_Gp10	unclassified_Acidobacteria_Gp10
Osman et al., 2020	North	Porites nodifera	Actinobacteria	Actinomycetia	Acidimicrobiales	unclassified_Acidimicrobiales
Osman et al., 2020	North	Porites nodifera	Uncultured bacterium	x	x	x
Osman et al., 2020	North	Porites nodifera	Firmicutes	Clostridia	Clostridiales	Peptostreptococcaceae
Osman et al., 2020	North	Porites nodifera	Bacteroidetes	unclassified_Bacteroidetes	unclassified_Bacteroidetes	unclassified_Bacteroidetes
Osman et al., 2020	North	Porites nodifera	Proteobacteria	unclassified_Proteobacteria	unclassified_Proteobacteria	unclassified_Proteobacteria
Osman et al., 2020	North	Porites nodifera	Bacteroidetes	Sphingobacteriia	Sphingobacteriales	Saprospiraceae
Osman et al., 2020	North	Porites nodifera	Proteobacteria	Alphaproteobacteria	Parvularculales	Parvularculaceae
Osman et al., 2020	North	Porites nodifera	Cyanobacteria	unclassified_Cyanobacteria	unclassified_Cyanobacteria	unclassified_Cyanobacteria
Osman et al., 2020	North	Porites nodifera	Proteobacteria	Gammaproteobacteria	Oceanospirillales	Hahellaceae
Osman et al., 2020	North	Porites nodifera	Bacteroidetes	Cytophagia	Cytophagales	Flammeovirgaceae
Osman et al., 2020	North	Porites nodifera	Proteobacteria	Gammaproteobacteria	Alteromonadales	Alteromonadaceae
Osman et al., 2020	North	Porites nodifera	Proteobacteria	Alphaproteobacteria	Rhodospirillales	unclassified_Rhodospirillales
Osman et al., 2020	North	Porites nodifera	Proteobacteria	Gammaproteobacteria	Vibrionales	Vibrionaceae
Osman et al., 2020	North	Porites nodifera	Proteobacteria	Gammaproteobacteria	Oceanospirillales	Oceanospirillaceae
Osman et al., 2020	North	Porites nodifera	Proteobacteria	Gammaproteobacteria	Alteromonadales	Idiomarinaceae
Osman et al., 2020	North	Porites nodifera	Proteobacteria	Gammaproteobacteria	Alteromonadales	Moritellaceae
Osman et al., 2020	North	Porites nodifera	Proteobacteria	Gammaproteobacteria	Alteromonadales	Shewanellaceae
Osman et al., 2020	North	Porites nodifera	Bacteroidetes	Flavobacteriia	Flavobacteriales	Flavobacteriaceae
Osman et al., 2020	North	Porites nodifera	Proteobacteria	Deltaproteobacteria	Bdellovibrionales	Bacteriovoracaceae
Osman et al., 2020	North	Porites nodifera	Proteobacteria	Alphaproteobacteria	Sphingomonadales	Erythrobacteraceae
Osman et al., 2020	North	Porites nodifera	Proteobacteria	Betaproteobacteria	Burkholderiales	Oxalobacteraceae
Osman et al., 2020	North	Porites nodifera	Proteobacteria	Alphaproteobacteria	Rhodobacterales	Rhodobacteraceae
Osman et al., 2020	North	Porites nodifera	Bacteroidetes	Flavobacteriia	Flavobacteriales	Cryomorphaceae
Osman et al., 2020	North	Porites nodifera	Bacteroidetes	Bacteroidia	Bacteroidales	Prolixibacteraceae
Osman et al., 2020	North	Porites nodifera	Verrucomicrobia	Verrucomicrobiae	Verrucomicrobiales	Verrucomicrobiaceae
Osman et al., 2020	North	Porites nodifera	Proteobacteria	Alphaproteobacteria	Kordiimonadales	Kordiimonadaceae
Osman et al., 2020	North	Porites nodifera	Proteobacteria	Alphaproteobacteria	Rhizobiales	unclassified_Rhizobiales
Osman et al., 2020	North	Porites nodifera	Proteobacteria	Deltaproteobacteria	Desulfobacterales	Desulfobacteraceae
Osman et al., 2020	North	Porites nodifera	Proteobacteria	Alphaproteobacteria	Sphingomonadales	unclassified_Sphingomonadales
Osman et al., 2020	North	Porites nodifera	Proteobacteria	Alphaproteobacteria	unclassified_Alphaproteobacteria	SAR11
Osman et al., 2020	North	Porites nodifera	Proteobacteria	Gammaproteobacteria	Chromatiales	Chromatiaceae
Osman et al., 2020	North	Porites nodifera	Proteobacteria	Betaproteobacteria	Burkholderiales	Burkholderiaceae
Osman et al., 2020	North	Porites nodifera	Proteobacteria	Gammaproteobacteria	Alteromonadales	Psychromonadaceae
Osman et al., 2020	North	Porites nodifera	Proteobacteria	Betaproteobacteria	Rhodocyclales	Rhodocyclaceae
Osman et al., 2020	North	Porites nodifera	Acidobacteria	unclassified_Acidobacteria	unclassified_Acidobacteria_Gp3	unclassified_Acidobacteria_Gp3
Osman et al., 2020	North	Porites nodifera	Proteobacteria	Alphaproteobacteria	Alphaproteobacteria_incertae_sedis	unclassified_Alphaproteobacteria_incertae_sedis
Osman et al., 2020	North	Porites nodifera	Proteobacteria	Alphaproteobacteria	Rhodospirillales	Rhodospirillaceae
Osman et al., 2020	North	Porites nodifera	Proteobacteria	Gammaproteobacteria	Oceanospirillales	Alcanivoracaceae
Osman et al., 2020	North	Porites nodifera	Proteobacteria	Gammaproteobacteria	Alteromonadales	Pseudoalteromonadaceae
Osman et al., 2020	North	Porites nodifera	Actinobacteria	Actinomycetia	unclassified_Actinobacteria	unclassified_Actinobacteria
Osman et al., 2020	North	Porites nodifera	Bacteroidetes	Bacteroidia	Bacteroidales	unclassified_Bacteroidales
Osman et al., 2020	North	Porites nodifera	Proteobacteria	Deltaproteobacteria	Myxococcales	unclassified_Myxococcales
Osman et al., 2020	North	Porites nodifera	Actinobacteria	Actinomycetia	Actinomycetales	Propionibacteriaceae
Osman et al., 2020	North	Porites nodifera	Verrucomicrobia	Opitutae	Puniceicoccales	Puniceicoccaceae
Osman et al., 2020	North	Porites nodifera	Proteobacteria	Deltaproteobacteria	Desulfobacterales	Desulfobulbaceae
Osman et al., 2020	North	Porites nodifera	Chloroflexi	Caldilineae	Caldilineales	Caldilineaceae
Osman et al., 2020	North	Porites nodifera	Chloroflexi	Anaerolineae	Anaerolineales	Anaerolineaceae
Osman et al., 2020	North	Porites nodifera	Spirochaetes	Spirochaetia	Spirochaetales	Spirochaetaceae
Osman et al., 2020	North	Porites nodifera	Proteobacteria	Gammaproteobacteria	Pseudomonadales	Pseudomonadaceae
Osman et al., 2020	North	Porites nodifera	Proteobacteria	Gammaproteobacteria	Oceanospirillales	unclassified_Oceanospirillales
Osman et al., 2020	North	Porites nodifera	Proteobacteria	Alphaproteobacteria	Caulobacterales	Caulobacteraceae
Osman et al., 2020	North	Porites nodifera	Verrucomicrobia	Verrucomicrobiae	Verrucomicrobiales	Rubritaleaceae
Osman et al., 2020	North	Porites nodifera	Firmicutes	Clostridia	Clostridiales	unclassified_Clostridiales
Osman et al., 2020	North	Porites nodifera	Proteobacteria	Betaproteobacteria	Methylophilales	Methylophilaceae
Osman et al., 2020	North	Porites nodifera	Proteobacteria	Betaproteobacteria	unclassified_Betaproteobacteria	unclassified_Betaproteobacteria
Osman et al., 2020	North	Porites nodifera	Actinobacteria	Actinomycetia	Actinomycetales	Microbacteriaceae
Osman et al., 2020	North	Porites nodifera	Actinobacteria	Actinomycetia	Actinomycetales	unclassified_Actinomycetales
Osman et al., 2020	North	Porites nodifera	Proteobacteria	Gammaproteobacteria	Alteromonadales	Alteromonadales_incertae_sedis
Osman et al., 2020	North	Porites nodifera	Hydrogenedentes	unclassified_Hydrogenedentes	unclassified_Hydrogenedentes	unclassified_Hydrogenedentes
Osman et al., 2020	North	Porites nodifera	Planctomycetes	Planctomycetia	Planctomycetales	Planctomycetaceae
Osman et al., 2020	North	Porites nodifera	Verrucomicrobia	unclassified_Verrucomicrobia	unclassified_Verrucomicrobia	unclassified_Verrucomicrobia
Osman et al., 2020	North	Porites nodifera	Firmicutes	unclassified_Firmicutes	unclassified_Firmicutes	unclassified_Firmicutes
Osman et al., 2020	North	Porites nodifera	Bacteroidetes	Cytophagia	Cytophagales	unclassified_Cytophagales
Osman et al., 2020	North	Porites nodifera	Proteobacteria	Deltaproteobacteria	Myxococcales	Nannocystaceae
Osman et al., 2020	North	Porites nodifera	Acidobacteria	unclassified_Acidobacteria	unclassified_Acidobacteria_Gp17	unclassified_Acidobacteria_Gp17
Osman et al., 2020	North	Porites nodifera	Proteobacteria	Gammaproteobacteria	Pseudomonadales	Moraxellaceae
Osman et al., 2020	North	Porites nodifera	Proteobacteria	Alphaproteobacteria	Rhizobiales	Rhodobiaceae
Osman et al., 2020	North	Porites nodifera	Proteobacteria	Gammaproteobacteria	Oceanospirillales	Halomonadaceae
Osman et al., 2020	North	Porites nodifera	Proteobacteria	Alphaproteobacteria	Rhizobiales	Phyllobacteriaceae
Osman et al., 2020	North	Porites nodifera	Planctomycetes	Planctomycetia	unclassified_Planctomycetia	unclassified_Planctomycetia
Osman et al., 2020	North	Porites nodifera	Marinimicrobia	unclassified_Marinimicrobia	unclassified_Marinimicrobia	unclassified_Marinimicrobia
Osman et al., 2020	North	Porites nodifera	Bacteroidetes	Flavobacteriia	Flavobacteriales	unclassified_Flavobacteriales
Osman et al., 2020	North	Porites nodifera	DeinococcusxThermus	Deinococci	Deinococcales	Trueperaceae
Osman et al., 2020	North	Porites nodifera	Actinobacteria	Actinomycetia	Actinomycetales	Actinomycetaceae
Osman et al., 2020	North	Porites nodifera	Proteobacteria	Alphaproteobacteria	Sneathiellales	Sneathiellaceae
Osman et al., 2020	North	Porites nodifera	Proteobacteria	Alphaproteobacteria	Caulobacterales	Hyphomonadaceae
Osman et al., 2020	North	Porites nodifera	Firmicutes	Bacilli	Bacillales	Bacillaceae
Osman et al., 2020	North	Porites nodifera	Proteobacteria	Gammaproteobacteria	Enterobacterales	Enterobacteriaceae
Osman et al., 2020	North	Porites nodifera	Fibrobacteres	Chitinivibrionia	Chitinivibrionales	Chitinivibrionaceae
Osman et al., 2020	North	Porites nodifera	Proteobacteria	Deltaproteobacteria	Desulfobacterales	unclassified_Desulfobacterales
Osman et al., 2020	North	Porites nodifera	Actinobacteria	Actinomycetia	Actinomycetales	Micrococcaceae
Osman et al., 2020	North	Porites nodifera	Acidobacteria	unclassified_Acidobacteria	unclassified_Acidobacteria_Gp22	unclassified_Acidobacteria_Gp22
Osman et al., 2020	North	Porites nodifera	Proteobacteria	Alphaproteobacteria	Sphingomonadales	Sphingomonadaceae
Osman et al., 2020	North	Porites nodifera	Bacteroidetes	Sphingobacteriia	Sphingobacteriales	Cyclobacteriaceae
Osman et al., 2020	North	Porites nodifera	Proteobacteria	Alphaproteobacteria	Rhizobiales	Methylobacteriaceae
Osman et al., 2020	North	Porites nodifera	Proteobacteria	Alphaproteobacteria	Kiloniellales	Kiloniellaceae
Osman et al., 2020	North	Porites nodifera	Aminicenantes	unclassified_Aminicenantes	unclassified_Aminicenantes	unclassified_Aminicenantes
Osman et al., 2020	North	Porites nodifera	Firmicutes	Bacilli	Lactobacillales	Aerococcaceae
Osman et al., 2020	North	Porites nodifera	Fusobacteria	Fusobacteriia	Fusobacteriales	Leptotrichiaceae
Osman et al., 2020	North	Porites nodifera	Proteobacteria	Gammaproteobacteria	Alteromonadales	Colwelliaceae
Osman et al., 2020	North	Porites nodifera	Firmicutes	Bacilli	Bacillales	Paenibacillaceae
Osman et al., 2020	North	Porites nodifera	Tenericutes	Mollicutes	Mycoplasmatales	Mycoplasmataceae
Osman et al., 2020	North	Porites nodifera	Acidobacteria	unclassified_Acidobacteria	unclassified_Acidobacteria	unclassified_Acidobacteria
Osman et al., 2020	North	Porites nodifera	Acidobacteria	Holophagae	Acanthopleuribacterales	Acanthopleuribacteraceae
Osman et al., 2020	North	Porites nodifera	Proteobacteria	Oligoflexia	Oligoflexales	Oligoflexaceae
Osman et al., 2020	North	Porites nodifera	Actinobacteria	Actinomycetia	Actinomycetales	Dermacoccaceae
Osman et al., 2020	North	Porites nodifera	Bacteroidetes	Sphingobacteriia	Sphingobacteriales	Rhodothermaceae
Osman et al., 2020	North	Porites nodifera	Proteobacteria	Epsilonproteobacteria	Campylobacterales	Campylobacteraceae
Osman et al., 2020	North	Porites nodifera	Proteobacteria	Gammaproteobacteria	Xanthomonadales	Xanthomonadaceae
Osman et al., 2020	North	Porites nodifera	Proteobacteria	Deltaproteobacteria	Desulfuromonadales	Desulfuromonadaceae
Osman et al., 2020	North	Porites nodifera	Proteobacteria	Betaproteobacteria	Neisseriales	Neisseriaceae
Osman et al., 2020	North	Porites nodifera	Bacteroidetes	Cytophagia	Cytophagales	Cytophagaceae
Osman et al., 2020	North	Porites nodifera	Firmicutes	Clostridia	Clostridiales	Clostridiaceae
Osman et al., 2020	North	Porites nodifera	Proteobacteria	Deltaproteobacteria	Myxococcales	Phaselicystidaceae
Osman et al., 2020	North	Porites nodifera	Acidobacteria	unclassified_Acidobacteria	unclassified_Acidobacteria_Gp26	unclassified_Acidobacteria_Gp26
Osman et al., 2020	North	Porites nodifera	Firmicutes	Negativicutes	Selenomonadales	Veillonellaceae
Osman et al., 2020	North	Porites nodifera	Proteobacteria	Alphaproteobacteria	Rhizobiales	Methylocystaceae
Osman et al., 2020	North	Porites nodifera	Parcubacteria	unclassified_Parcubacteria	unclassified_Parcubacteria	unclassified_Parcubacteria
Osman et al., 2020	North	Porites nodifera	Fusobacteria	Fusobacteriia	Fusobacteriales	unclassified_Fusobacteriales
Osman et al., 2020	North	Porites nodifera	Bacteroidetes	Sphingobacteriia	Sphingobacteriales	Chitinophagaceae
Osman et al., 2020	North	Porites nodifera	Deferribacteres	Deferribacteres	Deferribacterales	Deferribacterales_incertae_sedis
Osman et al., 2020	North	Porites nodifera	Actinobacteria	Actinomycetia	Actinomycetales	Nocardioidaceae
Osman et al., 2020	North	Porites nodifera	Proteobacteria	Alphaproteobacteria	Rhizobiales	Rhizobiaceae
Osman et al., 2020	North	Porites nodifera	Bacteroidetes	Sphingobacteriia	Sphingobacteriales	unclassified_Sphingobacteriales
Osman et al., 2020	North	Porites nodifera	Proteobacteria	Gammaproteobacteria	Thiotrichales	Thiotrichales_incertae_sedis
Osman et al., 2020	North	Porites nodifera	Firmicutes	Bacilli	Bacillales	Planococcaceae
Osman et al., 2020	North	Porites nodifera	Proteobacteria	Gammaproteobacteria	Alteromonadales	Ferrimonadaceae
Osman et al., 2020	North	Porites nodifera	Bacteroidetes	Bacteroidia	Bacteroidales	Rikenellaceae
Osman et al., 2020	North	Porites nodifera	Proteobacteria	Gammaproteobacteria	Chromatiales	Granulosicoccaceae
Osman et al., 2020	North	Porites nodifera	Lentisphaerae	Lentisphaeria	unclassified_Lentisphaeria	unclassified_Lentisphaeria
Osman et al., 2020	North	Porites nodifera	Actinobacteria	Actinomycetia	Actinomycetales	Dermabacteraceae
Osman et al., 2020	North	Porites nodifera	Firmicutes	Clostridia	Clostridiales	Clostridiales_Incertae Sedis XI
Osman et al., 2020	North	Porites nodifera	Verrucomicrobia	Verrucomicrobiae	unclassified_Subdivision3	unclassified_Subdivision3
Osman et al., 2020	North	Porites nodifera	Actinobacteria	Actinomycetia	Actinomycetales	Bogoriellaceae
Osman et al., 2020	North	Porites nodifera	Proteobacteria	Betaproteobacteria	Nitrosomonadales	Nitrosomonadaceae
Osman et al., 2020	North	Porites nodifera	Lentisphaerae	Lentisphaeria	Victivallales	Victivallaceae
Osman et al., 2020	North	Porites nodifera	Acidobacteria	unclassified_Acidobacteria	unclassified_Acidobacteria_Gp21	unclassified_Acidobacteria_Gp21
Osman et al., 2020	North	Porites nodifera	Proteobacteria	Gammaproteobacteria	Chromatiales	unclassified_Chromatiales
Osman et al., 2020	North	Porites nodifera	Firmicutes	Clostridia	Clostridiales	Lachnospiraceae
Osman et al., 2020	North	Porites nodifera	Proteobacteria	Alphaproteobacteria	Rhizobiales	Hyphomicrobiaceae
Osman et al., 2020	North	Porites nodifera	Proteobacteria	Alphaproteobacteria	Rhizobiales	Xanthobacteraceae
Osman et al., 2020	North	Porites nodifera	Firmicutes	Bacilli	Bacillales	Listeriaceae
Osman et al., 2020	North	Porites nodifera	Proteobacteria	Epsilonproteobacteria	Campylobacterales	Helicobacteraceae
Osman et al., 2020	North	Porites nodifera	Actinobacteria	Actinomycetia	Acidimicrobiales	Acidimicrobiaceae
Osman et al., 2020	North	Porites nodifera	Fusobacteria	Fusobacteriia	Fusobacteriales	Fusobacteriaceae
Osman et al., 2020	North	Porites nodifera	Firmicutes	Clostridia	Clostridiales	Ruminococcaceae
Osman et al., 2020	North	Porites nodifera	Proteobacteria	Deltaproteobacteria	Bdellovibrionales	Bdellovibrionaceae
Osman et al., 2020	North	Porites nodifera	Acidobacteria	unclassified_Acidobacteria	unclassified_Acidobacteria_Gp9	unclassified_Acidobacteria_Gp9
Osman et al., 2020	North	Porites nodifera	Firmicutes	Bacilli	Lactobacillales	Streptococcaceae
Osman et al., 2020	North	Porites nodifera	Actinobacteria	Actinomycetia	Actinomycetales	Dermatophilaceae
Osman et al., 2020	North	Porites nodifera	candidate division ZB3	unclassified_candidate division ZB3	unclassified_candidate division ZB3	unclassified_candidate division ZB3
Osman et al., 2020	North	Porites nodifera	Planctomycetes	Phycisphaerae	Phycisphaerales	Phycisphaeraceae
Osman et al., 2020	North	Porites nodifera	Proteobacteria	Alphaproteobacteria	Rickettsiales	unclassified_Rickettsiales
Osman et al., 2020	North	Porites nodifera	Firmicutes	Bacilli	Bacillales	Staphylococcaceae
Osman et al., 2020	North	Porites nodifera	Planctomycetes	unclassified_Planctomycetes	unclassified_Planctomycetes	unclassified_Planctomycetes
Osman et al., 2020	North	Porites nodifera	Candidatus Saccharibacteria	unclassified_Candidatus Saccharibacteria	unclassified_Candidatus Saccharibacteria	unclassified_Candidatus Saccharibacteria
Osman et al., 2020	North	Porites nodifera	Proteobacteria	Gammaproteobacteria	Aeromonadales	Aeromonadaceae
Osman et al., 2020	North	Porites nodifera	Actinobacteria	Actinomycetia	Actinomycetales	Corynebacteriaceae
Osman et al., 2020	North	Porites nodifera	Proteobacteria	Betaproteobacteria	Burkholderiales	unclassified_Burkholderiales
Osman et al., 2020	North	Porites nodifera	Acidobacteria	unclassified_Acidobacteria	unclassified_Acidobacteria_Gp6	unclassified_Acidobacteria_Gp6
Osman et al., 2020	North	Porites nodifera	Proteobacteria	Alphaproteobacteria	Rhizobiales	Aurantimonadaceae
Osman et al., 2020	North	Porites nodifera	Proteobacteria	Gammaproteobacteria	Pasteurellales	Pasteurellaceae
Osman et al., 2020	North	Porites nodifera	Proteobacteria	Deltaproteobacteria	Desulfovibrionales	Desulfohalobiaceae
Osman et al., 2020	North	Porites nodifera	Proteobacteria	Gammaproteobacteria	Chromatiales	Ectothiorhodospiraceae
Osman et al., 2020	North	Porites nodifera	Proteobacteria	Betaproteobacteria	Burkholderiales	Comamonadaceae
Osman et al., 2020	North	Porites nodifera	Acidobacteria	unclassified_Acidobacteria	unclassified_Acidobacteria_Gp16	unclassified_Acidobacteria_Gp16
Osman et al., 2020	North	Porites nodifera	Ignavibacteriae	Ignavibacteria	Ignavibacteriales	Ignavibacteriaceae
Osman et al., 2020	North	Porites nodifera	Bacteroidetes	Sphingobacteriia	Sphingobacteriales	Sphingobacteriaceae
Osman et al., 2020	North	Porites nodifera	Firmicutes	Bacilli	Lactobacillales	Carnobacteriaceae
Osman et al., 2020	North	Porites nodifera	Actinobacteria	Actinomycetia	Actinomycetales	Kineosporiaceae
Osman et al., 2020	North	Porites nodifera	Nitrospirae	Nitrospira	Nitrospirales	Nitrospiraceae
Osman et al., 2020	North	Porites nodifera	Proteobacteria	Alphaproteobacteria	Rhodospirillales	Acetobacteraceae
Osman et al., 2020	North	Porites nodifera	Bacteroidetes	Bacteroidetes_incertae_sedis	unclassified_Bacteroidetes_incertae_sedis	unclassified_Bacteroidetes_incertae_sedis
Osman et al., 2020	North	Porites nodifera	Proteobacteria	Gammaproteobacteria	Oceanospirillales	Litoricolaceae
Osman et al., 2020	North	Porites nodifera	Proteobacteria	Gammaproteobacteria	Pseudomonadales	Pseudomonadales_incertae_sedis
Osman et al., 2020	North	Porites nodifera	Actinobacteria	Actinomycetia	Actinomycetales	Mycobacteriaceae
Osman et al., 2020	North	Porites nodifera	Proteobacteria	Gammaproteobacteria	Legionellales	Coxiellaceae
Osman et al., 2020	North	Porites nodifera	Chlamydiae	Chlamydiia	Chlamydiales	Parachlamydiaceae
Osman et al., 2020	North	Porites nodifera	Proteobacteria	Deltaproteobacteria	Myxococcales	Polyangiaceae
Osman et al., 2020	North	Porites nodifera	Bacteroidetes	Bacteroidia	Bacteroidales	Porphyromonadaceae
Osman et al., 2020	North	Porites nodifera	Firmicutes	Bacilli	Lactobacillales	Lactobacillaceae
Osman et al., 2020	North	Porites nodifera	Actinobacteria	Actinomycetia	Actinomycetales	Nocardiaceae
Osman et al., 2020	North	Porites nodifera	Proteobacteria	Alphaproteobacteria	Kordiimonadales	unclassified_Kordiimonadales
Osman et al., 2020	North	Porites nodifera	Firmicutes	Clostridia	Clostridiales	Defluviitaleaceae
Osman et al., 2020	North	Porites nodifera	Actinobacteria	Actinomycetia	Actinomycetales	Dietziaceae
Osman et al., 2020	North	Porites nodifera	Firmicutes	Bacilli	Bacillales	Thermoactinomycetaceae
Osman et al., 2020	North	Porites nodifera	Firmicutes	Clostridia	Clostridiales	Peptococcaceae
Osman et al., 2020	North	Porites nodifera	DeinococcusxThermus	Deinococci	Deinococcales	Deinococcaceae
Osman et al., 2020	North	Porites nodifera	Verrucomicrobia	Verrucomicrobiae	unclassified_Subdivision5	unclassified_Subdivision5
Osman et al., 2020	North	Porites nodifera	Spirochaetes	Spirochaetia	Spirochaetales	Leptospiraceae
Osman et al., 2020	North	Porites nodifera	Bacteroidetes	Bacteroidia	Bacteroidales	Prevotellaceae
Osman et al., 2020	North	Porites nodifera	Proteobacteria	Betaproteobacteria	Burkholderiales	Alcaligenaceae
Osman et al., 2020	North	Porites nodifera	Acidobacteria	unclassified_Acidobacteria	unclassified_Acidobacteria_Gp23	unclassified_Acidobacteria_Gp23
Osman et al., 2020	North	Porites nodifera	Proteobacteria	Alphaproteobacteria	Kordiimonadales	Temperatibacteraceae
Osman et al., 2020	North	Porites nodifera	Proteobacteria	Deltaproteobacteria	Desulfuromonadales	unclassified_Desulfuromonadales
Osman et al., 2020	North	Porites nodifera	Proteobacteria	Alphaproteobacteria	Rhizobiales	Rhizobiales_incertae_sedis
Osman et al., 2020	North	Porites nodifera	Bacteroidetes	Bacteroidia	Bacteroidales	Bacteroidaceae
Osman et al., 2020	North	Porites nodifera	Verrucomicrobia	Opitutae	unclassified_Opitutae	unclassified_Opitutae
Osman et al., 2020	North	Porites nodifera	Lentisphaerae	Lentisphaeria	Lentisphaerales	Lentisphaeraceae
Osman et al., 2020	North	Porites nodifera	Lentisphaerae	unclassified_Lentisphaerae	unclassified_Lentisphaerae	unclassified_Lentisphaerae
Osman et al., 2020	North	Porites nodifera	Actinobacteria	Actinomycetia	Actinomycetales	Micromonosporaceae
Osman et al., 2020	North	Porites nodifera	Firmicutes	Bacilli	Bacillales	Bacillales_Incertae Sedis XI
Osman et al., 2020	North	Porites nodifera	Spirochaetes	Spirochaetia	Spirochaetales	unclassified_Spirochaetales
Osman et al., 2020	North	Porites nodifera	Firmicutes	Clostridia	Halanaerobiales	Halanaerobiaceae
Osman et al., 2020	North	Porites nodifera	Actinobacteria	Actinomycetia	Actinomycetales	Geodermatophilaceae
Osman et al., 2020	North	Porites nodifera	Proteobacteria	Gammaproteobacteria	Thiotrichales	Francisellaceae
Osman et al., 2020	North	Porites nodifera	Proteobacteria	Deltaproteobacteria	Myxococcales	Haliangiaceae
Osman et al., 2020	North	Porites nodifera	Proteobacteria	Deltaproteobacteria	Desulfovibrionales	unclassified_Desulfovibrionales
Osman et al., 2020	North	Porites nodifera	Proteobacteria	Deltaproteobacteria	Desulfovibrionales	Desulfovibrionaceae
Osman et al., 2020	North	Porites nodifera	Proteobacteria	Betaproteobacteria	Burkholderiales	Burkholderiales_incertae_sedis
Osman et al., 2020	North	Porites nodifera	Acidobacteria	unclassified_Acidobacteria	unclassified_Acidobacteria_Gp4	unclassified_Acidobacteria_Gp4
Osman et al., 2020	North	Porites nodifera	Proteobacteria	Gammaproteobacteria	Oceanospirillales	Oceanospirillales_incertae_sedis
Osman et al., 2020	North	Porites nodifera	Proteobacteria	Alphaproteobacteria	Rickettsiales	Rickettsiaceae
Osman et al., 2020	North	Porites nodifera	Proteobacteria	Alphaproteobacteria	Rhizobiales	Bradyrhizobiaceae
Osman et al., 2020	North	Porites nodifera	Chlamydiae	Chlamydiia	Chlamydiales	Simkaniaceae
Osman et al., 2020	North	Porites nodifera	Nitrospinae	Nitrospinia	Nitrospinales	Nitrospinaceae
Osman et al., 2020	North	Porites nodifera	Actinobacteria	Actinomycetia	Actinomycetales	Cellulomonadaceae
Osman et al., 2020	North	Porites nodifera	Actinobacteria	Actinomycetia	Actinomycetales	Streptomycetaceae
Osman et al., 2020	North	Porites nodifera	Actinobacteria	Actinomycetia	Actinomycetales	Intrasporangiaceae
Osman et al., 2020	North	Porites nodifera	Proteobacteria	Epsilonproteobacteria	Campylobacterales	unclassified_Campylobacterales
Osman et al., 2020	North	Porites nodifera	Firmicutes	Erysipelotrichia	Erysipelotrichales	Erysipelotrichaceae
Osman et al., 2020	North	Porites nodifera	Firmicutes	Bacilli	Bacillales	Bacillales_Incertae Sedis XII
Osman et al., 2020	North	Porites nodifera	Proteobacteria	Deltaproteobacteria	Desulfuromonadales	Geobacteraceae
Osman et al., 2020	North	Porites nodifera	Actinobacteria	Actinomycetia	Actinomycetales	Brevibacteriaceae
Osman et al., 2020	North	Porites nodifera	Firmicutes	Bacilli	Bacillales	unclassified_Bacillales
Osman et al., 2020	North	Porites nodifera	Proteobacteria	Alphaproteobacteria	Rhizobiales	Cohaesibacteraceae
Osman et al., 2020	North	Seriatopora hystrix	Proteobacteria	Gammaproteobacteria	unclassified_Gammaproteobacteria	unclassified_Gammaproteobacteria
Osman et al., 2020	North	Seriatopora hystrix	Proteobacteria	Gammaproteobacteria	Gammaproteobacteria_incertae_sedis	unclassified_Gammaproteobacteria_incertae_sedis
Osman et al., 2020	North	Seriatopora hystrix	Verrucomicrobia	Verrucomicrobiae	Verrucomicrobiales	unclassified_Verrucomicrobiales
Osman et al., 2020	North	Seriatopora hystrix	Proteobacteria	Gammaproteobacteria	Xanthomonadales	Xanthomonadaceae
Osman et al., 2020	North	Seriatopora hystrix	Proteobacteria	Deltaproteobacteria	Myxococcales	unclassified_Myxococcales
Osman et al., 2020	North	Seriatopora hystrix	Proteobacteria	Gammaproteobacteria	Alteromonadales	unclassified_Alteromonadales
Osman et al., 2020	North	Seriatopora hystrix	Actinobacteria	Actinomycetia	Acidimicrobiales	unclassified_Acidimicrobiales
Osman et al., 2020	North	Seriatopora hystrix	Firmicutes	Clostridia	Clostridiales	Peptostreptococcaceae
Osman et al., 2020	North	Seriatopora hystrix	Acidobacteria	unclassified_Acidobacteria	unclassified_Acidobacteria_Gp21	unclassified_Acidobacteria_Gp21
Osman et al., 2020	North	Seriatopora hystrix	Uncultured bacterium	x	x	x
Osman et al., 2020	North	Seriatopora hystrix	Proteobacteria	Alphaproteobacteria	Rhizobiales	Hyphomicrobiaceae
Osman et al., 2020	North	Seriatopora hystrix	Proteobacteria	Alphaproteobacteria	unclassified_Alphaproteobacteria	unclassified_Alphaproteobacteria
Osman et al., 2020	North	Seriatopora hystrix	Actinobacteria	Actinomycetia	Actinomycetales	Corynebacteriaceae
Osman et al., 2020	North	Seriatopora hystrix	Proteobacteria	Alphaproteobacteria	Parvularculales	Parvularculaceae
Osman et al., 2020	North	Seriatopora hystrix	Proteobacteria	Gammaproteobacteria	Oceanospirillales	Hahellaceae
Osman et al., 2020	North	Seriatopora hystrix	Bacteroidetes	unclassified_Bacteroidetes	unclassified_Bacteroidetes	unclassified_Bacteroidetes
Osman et al., 2020	North	Seriatopora hystrix	Proteobacteria	Gammaproteobacteria	Alteromonadales	Alteromonadaceae
Osman et al., 2020	North	Seriatopora hystrix	Proteobacteria	Alphaproteobacteria	Rhodospirillales	unclassified_Rhodospirillales
Osman et al., 2020	North	Seriatopora hystrix	Proteobacteria	Gammaproteobacteria	Vibrionales	Vibrionaceae
Osman et al., 2020	North	Seriatopora hystrix	Proteobacteria	Gammaproteobacteria	Oceanospirillales	Oceanospirillaceae
Osman et al., 2020	North	Seriatopora hystrix	Proteobacteria	Gammaproteobacteria	Alteromonadales	Idiomarinaceae
Osman et al., 2020	North	Seriatopora hystrix	Proteobacteria	unclassified_Proteobacteria	unclassified_Proteobacteria	unclassified_Proteobacteria
Osman et al., 2020	North	Seriatopora hystrix	Proteobacteria	Gammaproteobacteria	Alteromonadales	Moritellaceae
Osman et al., 2020	North	Seriatopora hystrix	Proteobacteria	Gammaproteobacteria	Alteromonadales	Shewanellaceae
Osman et al., 2020	North	Seriatopora hystrix	Bacteroidetes	Flavobacteriia	Flavobacteriales	Flavobacteriaceae
Osman et al., 2020	North	Seriatopora hystrix	Proteobacteria	Alphaproteobacteria	Sphingomonadales	Erythrobacteraceae
Osman et al., 2020	North	Seriatopora hystrix	Proteobacteria	Betaproteobacteria	Burkholderiales	Oxalobacteraceae
Osman et al., 2020	North	Seriatopora hystrix	Proteobacteria	Alphaproteobacteria	Rhodobacterales	Rhodobacteraceae
Osman et al., 2020	North	Seriatopora hystrix	Bacteroidetes	Flavobacteriia	Flavobacteriales	Cryomorphaceae
Osman et al., 2020	North	Seriatopora hystrix	Bacteroidetes	Bacteroidia	Bacteroidales	Prolixibacteraceae
Osman et al., 2020	North	Seriatopora hystrix	Proteobacteria	Alphaproteobacteria	Kordiimonadales	Kordiimonadaceae
Osman et al., 2020	North	Seriatopora hystrix	Proteobacteria	Deltaproteobacteria	unclassified_Deltaproteobacteria	unclassified_Deltaproteobacteria
Osman et al., 2020	North	Seriatopora hystrix	Proteobacteria	Deltaproteobacteria	Desulfobacterales	Desulfobacteraceae
Osman et al., 2020	North	Seriatopora hystrix	Proteobacteria	Alphaproteobacteria	Sphingomonadales	unclassified_Sphingomonadales
Osman et al., 2020	North	Seriatopora hystrix	Proteobacteria	Alphaproteobacteria	unclassified_Alphaproteobacteria	SAR11
Osman et al., 2020	North	Seriatopora hystrix	Proteobacteria	Gammaproteobacteria	Chromatiales	Chromatiaceae
Osman et al., 2020	North	Seriatopora hystrix	Proteobacteria	Gammaproteobacteria	Alteromonadales	Psychromonadaceae
Osman et al., 2020	North	Seriatopora hystrix	Proteobacteria	Betaproteobacteria	Rhodocyclales	Rhodocyclaceae
Osman et al., 2020	North	Seriatopora hystrix	Proteobacteria	Alphaproteobacteria	Alphaproteobacteria_incertae_sedis	unclassified_Alphaproteobacteria_incertae_sedis
Osman et al., 2020	North	Seriatopora hystrix	Proteobacteria	Alphaproteobacteria	Rhodospirillales	Rhodospirillaceae
Osman et al., 2020	North	Seriatopora hystrix	Proteobacteria	Gammaproteobacteria	Oceanospirillales	Alcanivoracaceae
Osman et al., 2020	North	Seriatopora hystrix	Proteobacteria	Gammaproteobacteria	Alteromonadales	Pseudoalteromonadaceae
Osman et al., 2020	North	Seriatopora hystrix	Actinobacteria	Actinomycetia	unclassified_Actinobacteria	unclassified_Actinobacteria
Osman et al., 2020	North	Seriatopora hystrix	Bacteroidetes	Bacteroidia	Bacteroidales	unclassified_Bacteroidales
Osman et al., 2020	North	Seriatopora hystrix	Actinobacteria	Actinomycetia	Actinomycetales	Propionibacteriaceae
Osman et al., 2020	North	Seriatopora hystrix	Verrucomicrobia	Opitutae	Puniceicoccales	Puniceicoccaceae
Osman et al., 2020	North	Seriatopora hystrix	Cyanobacteria	unclassified_Cyanobacteria	unclassified_Cyanobacteria	unclassified_Cyanobacteria
Osman et al., 2020	North	Seriatopora hystrix	Bacteroidetes	Bacteroidetes_incertae_sedis	unclassified_Bacteroidetes_incertae_sedis	unclassified_Bacteroidetes_incertae_sedis
Osman et al., 2020	North	Seriatopora hystrix	Proteobacteria	Deltaproteobacteria	Desulfobacterales	Desulfobulbaceae
Osman et al., 2020	North	Seriatopora hystrix	Chloroflexi	Caldilineae	Caldilineales	Caldilineaceae
Osman et al., 2020	North	Seriatopora hystrix	Planctomycetes	Planctomycetia	Planctomycetales	Planctomycetaceae
Osman et al., 2020	North	Seriatopora hystrix	Chloroflexi	Anaerolineae	Anaerolineales	Anaerolineaceae
Osman et al., 2020	North	Seriatopora hystrix	Proteobacteria	Alphaproteobacteria	Rhizobiales	unclassified_Rhizobiales
Osman et al., 2020	North	Seriatopora hystrix	Bacteroidetes	Cytophagia	Cytophagales	Flammeovirgaceae
Osman et al., 2020	North	Seriatopora hystrix	Proteobacteria	Gammaproteobacteria	Pseudomonadales	Pseudomonadaceae
Osman et al., 2020	North	Seriatopora hystrix	Proteobacteria	Alphaproteobacteria	Caulobacterales	Caulobacteraceae
Osman et al., 2020	North	Seriatopora hystrix	Verrucomicrobia	Verrucomicrobiae	Verrucomicrobiales	Rubritaleaceae
Osman et al., 2020	North	Seriatopora hystrix	Proteobacteria	Betaproteobacteria	Methylophilales	Methylophilaceae
Osman et al., 2020	North	Seriatopora hystrix	Actinobacteria	Actinomycetia	Actinomycetales	Microbacteriaceae
Osman et al., 2020	North	Seriatopora hystrix	Acidobacteria	unclassified_Acidobacteria	unclassified_Acidobacteria_Gp16	unclassified_Acidobacteria_Gp16
Osman et al., 2020	North	Seriatopora hystrix	Verrucomicrobia	Verrucomicrobiae	Verrucomicrobiales	Verrucomicrobiaceae
Osman et al., 2020	North	Seriatopora hystrix	Spirochaetes	Spirochaetia	Spirochaetales	Spirochaetaceae
Osman et al., 2020	North	Seriatopora hystrix	Proteobacteria	Gammaproteobacteria	Alteromonadales	Alteromonadales_incertae_sedis
Osman et al., 2020	North	Seriatopora hystrix	Acidobacteria	unclassified_Acidobacteria	unclassified_Acidobacteria_Gp10	unclassified_Acidobacteria_Gp10
Osman et al., 2020	North	Seriatopora hystrix	Proteobacteria	Deltaproteobacteria	Bdellovibrionales	Bacteriovoracaceae
Osman et al., 2020	North	Seriatopora hystrix	Proteobacteria	Deltaproteobacteria	Myxococcales	Nannocystaceae
Osman et al., 2020	North	Seriatopora hystrix	Acidobacteria	unclassified_Acidobacteria	unclassified_Acidobacteria_Gp17	unclassified_Acidobacteria_Gp17
Osman et al., 2020	North	Seriatopora hystrix	Proteobacteria	Gammaproteobacteria	Pseudomonadales	Moraxellaceae
Osman et al., 2020	North	Seriatopora hystrix	Proteobacteria	Alphaproteobacteria	Rhizobiales	Rhodobiaceae
Osman et al., 2020	North	Seriatopora hystrix	Proteobacteria	Alphaproteobacteria	Rhizobiales	Phyllobacteriaceae
Osman et al., 2020	North	Seriatopora hystrix	Marinimicrobia	unclassified_Marinimicrobia	unclassified_Marinimicrobia	unclassified_Marinimicrobia
Osman et al., 2020	North	Seriatopora hystrix	Bacteroidetes	Flavobacteriia	Flavobacteriales	unclassified_Flavobacteriales
Osman et al., 2020	North	Seriatopora hystrix	DeinococcusxThermus	Deinococci	Deinococcales	Trueperaceae
Osman et al., 2020	North	Seriatopora hystrix	Actinobacteria	Actinomycetia	Actinomycetales	Actinomycetaceae
Osman et al., 2020	North	Seriatopora hystrix	Proteobacteria	Alphaproteobacteria	Sneathiellales	Sneathiellaceae
Osman et al., 2020	North	Seriatopora hystrix	Proteobacteria	Gammaproteobacteria	Oceanospirillales	Halomonadaceae
Osman et al., 2020	North	Seriatopora hystrix	Proteobacteria	Alphaproteobacteria	Caulobacterales	Hyphomonadaceae
Osman et al., 2020	North	Seriatopora hystrix	Firmicutes	Bacilli	Bacillales	Bacillaceae
Osman et al., 2020	North	Seriatopora hystrix	Bacteroidetes	Sphingobacteriia	Sphingobacteriales	Saprospiraceae
Osman et al., 2020	North	Seriatopora hystrix	Proteobacteria	Gammaproteobacteria	Enterobacterales	Enterobacteriaceae
Osman et al., 2020	North	Seriatopora hystrix	Fibrobacteres	Chitinivibrionia	Chitinivibrionales	Chitinivibrionaceae
Osman et al., 2020	North	Seriatopora hystrix	Proteobacteria	Deltaproteobacteria	Desulfobacterales	unclassified_Desulfobacterales
Osman et al., 2020	North	Seriatopora hystrix	Actinobacteria	Actinomycetia	Actinomycetales	Micrococcaceae
Osman et al., 2020	North	Seriatopora hystrix	Verrucomicrobia	unclassified_Verrucomicrobia	unclassified_Verrucomicrobia	unclassified_Verrucomicrobia
Osman et al., 2020	North	Seriatopora hystrix	Acidobacteria	unclassified_Acidobacteria	unclassified_Acidobacteria_Gp22	unclassified_Acidobacteria_Gp22
Osman et al., 2020	North	Seriatopora hystrix	Proteobacteria	Alphaproteobacteria	Sphingomonadales	Sphingomonadaceae
Osman et al., 2020	North	Seriatopora hystrix	Fusobacteria	Fusobacteriia	Fusobacteriales	Leptotrichiaceae
Osman et al., 2020	North	Seriatopora hystrix	Bacteroidetes	Sphingobacteriia	Sphingobacteriales	Cyclobacteriaceae
Osman et al., 2020	North	Seriatopora hystrix	Bacteroidetes	Cytophagia	Cytophagales	unclassified_Cytophagales
Osman et al., 2020	North	Seriatopora hystrix	Firmicutes	Bacilli	Lactobacillales	Leuconostocaceae
Osman et al., 2020	North	Seriatopora hystrix	Proteobacteria	Alphaproteobacteria	Rhizobiales	Methylobacteriaceae
Osman et al., 2020	North	Seriatopora hystrix	Proteobacteria	Alphaproteobacteria	Kiloniellales	Kiloniellaceae
Osman et al., 2020	North	Seriatopora hystrix	Proteobacteria	Gammaproteobacteria	Alteromonadales	Colwelliaceae
Osman et al., 2020	North	Seriatopora hystrix	Actinobacteria	Actinomycetia	Actinomycetales	unclassified_Actinomycetales
Osman et al., 2020	North	Seriatopora hystrix	Proteobacteria	Alphaproteobacteria	Rhodospirillales	Acetobacteraceae
Osman et al., 2020	North	Seriatopora hystrix	Firmicutes	unclassified_Firmicutes	unclassified_Firmicutes	unclassified_Firmicutes
Osman et al., 2020	North	Seriatopora hystrix	Proteobacteria	Deltaproteobacteria	Syntrophobacterales	Syntrophaceae
Osman et al., 2020	North	Seriatopora hystrix	Proteobacteria	Gammaproteobacteria	Chromatiales	Ectothiorhodospiraceae
Osman et al., 2020	North	Seriatopora hystrix	Actinobacteria	Actinomycetia	Actinomycetales	Dermacoccaceae
Osman et al., 2020	North	Seriatopora hystrix	Proteobacteria	Betaproteobacteria	unclassified_Betaproteobacteria	unclassified_Betaproteobacteria
Osman et al., 2020	North	Seriatopora hystrix	Candidatus Saccharibacteria	unclassified_Candidatus Saccharibacteria	unclassified_Candidatus Saccharibacteria	unclassified_Candidatus Saccharibacteria
Osman et al., 2020	North	Seriatopora hystrix	Bacteroidetes	Sphingobacteriia	Sphingobacteriales	Rhodothermaceae
Osman et al., 2020	North	Seriatopora hystrix	Proteobacteria	Epsilonproteobacteria	Campylobacterales	Campylobacteraceae
Osman et al., 2020	North	Seriatopora hystrix	Proteobacteria	Deltaproteobacteria	Desulfuromonadales	Desulfuromonadaceae
Osman et al., 2020	North	Seriatopora hystrix	Proteobacteria	Gammaproteobacteria	Oceanospirillales	unclassified_Oceanospirillales
Osman et al., 2020	North	Seriatopora hystrix	Proteobacteria	Betaproteobacteria	Neisseriales	Neisseriaceae
Osman et al., 2020	North	Seriatopora hystrix	Bacteroidetes	Cytophagia	Cytophagales	Cytophagaceae
Osman et al., 2020	North	Seriatopora hystrix	Firmicutes	Clostridia	Clostridiales	unclassified_Clostridiales
Osman et al., 2020	North	Seriatopora hystrix	Proteobacteria	Betaproteobacteria	Burkholderiales	unclassified_Burkholderiales
Osman et al., 2020	North	Seriatopora hystrix	Proteobacteria	Gammaproteobacteria	Legionellales	Coxiellaceae
Osman et al., 2020	North	Seriatopora hystrix	Proteobacteria	Alphaproteobacteria	Rhizobiales	Methylocystaceae
Osman et al., 2020	North	Seriatopora hystrix	Proteobacteria	Alphaproteobacteria	Magnetococcales	Magnetococcaceae
Osman et al., 2020	North	Seriatopora hystrix	Firmicutes	Clostridia	Clostridiales	Lachnospiraceae
Osman et al., 2020	North	Seriatopora hystrix	Tenericutes	Mollicutes	Anaeroplasmatales	Anaeroplasmataceae
Osman et al., 2020	North	Seriatopora hystrix	Bacteroidetes	Sphingobacteriia	Sphingobacteriales	Chitinophagaceae
Osman et al., 2020	North	Seriatopora hystrix	Actinobacteria	Actinomycetia	Actinomycetales	Nocardioidaceae
Osman et al., 2020	North	Seriatopora hystrix	Proteobacteria	Alphaproteobacteria	Rhizobiales	Rhizobiaceae
Osman et al., 2020	North	Seriatopora hystrix	Bacteroidetes	Sphingobacteriia	Sphingobacteriales	unclassified_Sphingobacteriales
Osman et al., 2020	North	Seriatopora hystrix	Proteobacteria	Gammaproteobacteria	Thiotrichales	Thiotrichales_incertae_sedis
Osman et al., 2020	North	Seriatopora hystrix	Firmicutes	Bacilli	Bacillales	Planococcaceae
Osman et al., 2020	North	Seriatopora hystrix	Actinobacteria	Actinomycetia	Actinomycetales	Brevibacteriaceae
Osman et al., 2020	North	Seriatopora hystrix	Proteobacteria	Gammaproteobacteria	Alteromonadales	Ferrimonadaceae
Osman et al., 2020	North	Seriatopora hystrix	Synergistetes	Synergistia	Synergistales	Synergistaceae
Osman et al., 2020	North	Seriatopora hystrix	Firmicutes	Clostridia	Clostridiales	Clostridiaceae
Osman et al., 2020	North	Seriatopora hystrix	Chloroflexi	Thermomicrobia	Sphaerobacterales	Sphaerobacteraceae
Osman et al., 2020	North	Seriatopora hystrix	Actinobacteria	Actinomycetia	Actinomycetales	Dermabacteraceae
Osman et al., 2020	North	Seriatopora hystrix	Firmicutes	Bacilli	Bacillales	Thermoactinomycetaceae
Osman et al., 2020	North	Seriatopora hystrix	Firmicutes	Bacilli	Lactobacillales	Aerococcaceae
Osman et al., 2020	North	Seriatopora hystrix	Firmicutes	Clostridia	Clostridiales	Clostridiales_Incertae Sedis XI
Osman et al., 2020	North	Seriatopora hystrix	Planctomycetes	Planctomycetia	unclassified_Planctomycetia	unclassified_Planctomycetia
Osman et al., 2020	North	Seriatopora hystrix	Parcubacteria	unclassified_Parcubacteria	unclassified_Parcubacteria	unclassified_Parcubacteria
Osman et al., 2020	North	Seriatopora hystrix	Proteobacteria	Betaproteobacteria	Burkholderiales	Burkholderiaceae
Osman et al., 2020	North	Seriatopora hystrix	Acidobacteria	unclassified_Acidobacteria	unclassified_Acidobacteria_Gp9	unclassified_Acidobacteria_Gp9
Osman et al., 2020	North	Seriatopora hystrix	Acidobacteria	unclassified_Acidobacteria	unclassified_Acidobacteria	unclassified_Acidobacteria
Osman et al., 2020	North	Seriatopora hystrix	Fusobacteria	Fusobacteriia	Fusobacteriales	Fusobacteriaceae
Osman et al., 2020	North	Seriatopora hystrix	Proteobacteria	Gammaproteobacteria	Chromatiales	Granulosicoccaceae
Osman et al., 2020	North	Seriatopora hystrix	Acidobacteria	unclassified_Acidobacteria	unclassified_Acidobacteria_Gp26	unclassified_Acidobacteria_Gp26
Osman et al., 2020	North	Seriatopora hystrix	Proteobacteria	Alphaproteobacteria	Rhizobiales	Xanthobacteraceae
Osman et al., 2020	North	Seriatopora hystrix	Proteobacteria	Epsilonproteobacteria	Campylobacterales	Helicobacteraceae
Osman et al., 2020	North	Seriatopora hystrix	Firmicutes	Negativicutes	Selenomonadales	Veillonellaceae
Osman et al., 2020	North	Seriatopora hystrix	Proteobacteria	Deltaproteobacteria	Desulfovibrionales	Desulfohalobiaceae
Osman et al., 2020	North	Seriatopora hystrix	Firmicutes	Clostridia	Clostridiales	Ruminococcaceae
Osman et al., 2020	North	Seriatopora hystrix	Firmicutes	Bacilli	Lactobacillales	Streptococcaceae
Osman et al., 2020	North	Seriatopora hystrix	candidate division ZB3	unclassified_candidate division ZB3	unclassified_candidate division ZB3	unclassified_candidate division ZB3
Osman et al., 2020	North	Seriatopora hystrix	Firmicutes	Bacilli	Lactobacillales	Lactobacillaceae
Osman et al., 2020	North	Seriatopora hystrix	Actinobacteria	Actinomycetia	Actinomycetales	Dietziaceae
Osman et al., 2020	North	Seriatopora hystrix	Actinobacteria	Actinomycetia	Acidimicrobiales	Acidimicrobiaceae
Osman et al., 2020	North	Seriatopora hystrix	Firmicutes	Bacilli	Bacillales	Staphylococcaceae
Osman et al., 2020	North	Seriatopora hystrix	Proteobacteria	Oligoflexia	Oligoflexales	Oligoflexaceae
Osman et al., 2020	North	Seriatopora hystrix	Proteobacteria	Gammaproteobacteria	Aeromonadales	Aeromonadaceae
Osman et al., 2020	North	Seriatopora hystrix	Actinobacteria	Actinomycetia	Actinomycetales	Thermomonosporaceae
Osman et al., 2020	North	Seriatopora hystrix	Proteobacteria	Alphaproteobacteria	Rhizobiales	Aurantimonadaceae
Osman et al., 2020	North	Seriatopora hystrix	Actinobacteria	Actinomycetia	Actinomycetales	Pseudonocardiaceae
Osman et al., 2020	North	Seriatopora hystrix	Proteobacteria	Gammaproteobacteria	Pasteurellales	Pasteurellaceae
Osman et al., 2020	North	Seriatopora hystrix	Deferribacteres	Deferribacteres	Deferribacterales	Deferribacterales_incertae_sedis
Osman et al., 2020	North	Seriatopora hystrix	Proteobacteria	Deltaproteobacteria	Desulfovibrionales	Desulfovibrionaceae
Osman et al., 2020	North	Seriatopora hystrix	Chlamydiae	Chlamydiia	Chlamydiales	Simkaniaceae
Osman et al., 2020	North	Seriatopora hystrix	Proteobacteria	Betaproteobacteria	Burkholderiales	Comamonadaceae
Osman et al., 2020	North	Seriatopora hystrix	Ignavibacteriae	Ignavibacteria	Ignavibacteriales	Ignavibacteriaceae
Osman et al., 2020	North	Seriatopora hystrix	Firmicutes	Bacilli	Lactobacillales	Carnobacteriaceae
Osman et al., 2020	North	Seriatopora hystrix	Proteobacteria	Gammaproteobacteria	Chromatiales	unclassified_Chromatiales
Osman et al., 2020	North	Seriatopora hystrix	Bacteroidetes	Bacteroidia	Bacteroidales	Porphyromonadaceae
Osman et al., 2020	North	Seriatopora hystrix	Chlamydiae	Chlamydiia	Chlamydiales	Parachlamydiaceae
Osman et al., 2020	North	Seriatopora hystrix	Proteobacteria	Gammaproteobacteria	Oceanospirillales	Litoricolaceae
Osman et al., 2020	North	Seriatopora hystrix	Proteobacteria	Gammaproteobacteria	Pseudomonadales	Pseudomonadales_incertae_sedis
Osman et al., 2020	North	Seriatopora hystrix	DeinococcusxThermus	Deinococci	Deinococcales	Deinococcaceae
Osman et al., 2020	North	Seriatopora hystrix	Proteobacteria	Gammaproteobacteria	Xanthomonadales	Sinobacteraceae
Osman et al., 2020	North	Seriatopora hystrix	Bacteroidetes	Bacteroidia	Bacteroidales	Rikenellaceae
Osman et al., 2020	North	Seriatopora hystrix	Acidobacteria	unclassified_Acidobacteria	unclassified_Acidobacteria_Gp3	unclassified_Acidobacteria_Gp3
Osman et al., 2020	North	Seriatopora hystrix	Proteobacteria	Deltaproteobacteria	Myxococcales	Polyangiaceae
Osman et al., 2020	North	Seriatopora hystrix	Actinobacteria	Thermoleophilia	Solirubrobacterales	unclassified_Solirubrobacterales
Osman et al., 2020	North	Seriatopora hystrix	Chloroflexi	unclassified_Chloroflexi	unclassified_Chloroflexi	unclassified_Chloroflexi
Osman et al., 2020	North	Seriatopora hystrix	Firmicutes	Bacilli	Bacillales	Alicyclobacillaceae
Osman et al., 2020	North	Seriatopora hystrix	Proteobacteria	Betaproteobacteria	Burkholderiales	Burkholderiales_incertae_sedis
Osman et al., 2020	North	Seriatopora hystrix	Proteobacteria	Alphaproteobacteria	Kordiimonadales	unclassified_Kordiimonadales
Osman et al., 2020	North	Seriatopora hystrix	Firmicutes	Clostridia	Clostridiales	Defluviitaleaceae
Osman et al., 2020	North	Seriatopora hystrix	Proteobacteria	Alphaproteobacteria	Rickettsiales	Rickettsiaceae
Osman et al., 2020	North	Seriatopora hystrix	Proteobacteria	Gammaproteobacteria	Thiotrichales	Francisellaceae
Osman et al., 2020	North	Seriatopora hystrix	Firmicutes	Bacilli	Bacillales	unclassified_Bacillales
Osman et al., 2020	North	Seriatopora hystrix	Planctomycetes	unclassified_Planctomycetes	unclassified_Planctomycetes	unclassified_Planctomycetes
Osman et al., 2020	North	Seriatopora hystrix	Actinobacteria	Actinomycetia	Actinomycetales	Nocardiaceae
Osman et al., 2020	North	Seriatopora hystrix	Firmicutes	Clostridia	unclassified_Clostridia	unclassified_Clostridia
Osman et al., 2020	North	Seriatopora hystrix	Proteobacteria	Betaproteobacteria	Hydrogenophilales	Hydrogenophilaceae
Osman et al., 2020	North	Seriatopora hystrix	Verrucomicrobia	Verrucomicrobiae	unclassified_Subdivision3	unclassified_Subdivision3
Osman et al., 2020	North	Seriatopora hystrix	Firmicutes	Bacilli	Bacillales	Paenibacillaceae
Osman et al., 2020	North	Seriatopora hystrix	Fusobacteria	Fusobacteriia	Fusobacteriales	unclassified_Fusobacteriales
Osman et al., 2020	North	Seriatopora hystrix	Bacteroidetes	Bacteroidia	Bacteroidales	Prevotellaceae
Osman et al., 2020	North	Seriatopora hystrix	Proteobacteria	Betaproteobacteria	Burkholderiales	Alcaligenaceae
Osman et al., 2020	North	Seriatopora hystrix	Acidobacteria	unclassified_Acidobacteria	unclassified_Acidobacteria_Gp23	unclassified_Acidobacteria_Gp23
Osman et al., 2020	North	Seriatopora hystrix	Proteobacteria	Alphaproteobacteria	Kordiimonadales	Temperatibacteraceae
Osman et al., 2020	North	Seriatopora hystrix	Proteobacteria	Alphaproteobacteria	Rickettsiales	unclassified_Rickettsiales
Osman et al., 2020	North	Seriatopora hystrix	Proteobacteria	Deltaproteobacteria	Desulfuromonadales	unclassified_Desulfuromonadales
Osman et al., 2020	North	Seriatopora hystrix	Bacteroidetes	Bacteroidia	Bacteroidales	Bacteroidaceae
Osman et al., 2020	North	Seriatopora hystrix	Verrucomicrobia	Opitutae	unclassified_Opitutae	unclassified_Opitutae
Osman et al., 2020	North	Seriatopora hystrix	Lentisphaerae	Lentisphaeria	Lentisphaerales	Lentisphaeraceae
Osman et al., 2020	North	Seriatopora hystrix	Planctomycetes	Phycisphaerae	Phycisphaerales	Phycisphaeraceae
Osman et al., 2020	North	Seriatopora hystrix	Actinobacteria	Actinomycetia	Actinomycetales	Micromonosporaceae
Osman et al., 2020	North	Seriatopora hystrix	Firmicutes	Bacilli	Bacillales	Bacillales_Incertae Sedis XI
Osman et al., 2020	North	Seriatopora hystrix	Spirochaetes	Spirochaetia	Spirochaetales	unclassified_Spirochaetales
Osman et al., 2020	North	Seriatopora hystrix	Firmicutes	Clostridia	Halanaerobiales	Halanaerobiaceae
Osman et al., 2020	North	Seriatopora hystrix	Proteobacteria	Alphaproteobacteria	Rhizobiales	Bradyrhizobiaceae
Osman et al., 2020	North	Seriatopora hystrix	Actinobacteria	Actinomycetia	Actinomycetales	Geodermatophilaceae
Osman et al., 2020	North	Seriatopora hystrix	Nitrospirae	Nitrospira	Nitrospirales	Nitrospiraceae
Osman et al., 2020	North	Seriatopora hystrix	Proteobacteria	Deltaproteobacteria	Desulfovibrionales	unclassified_Desulfovibrionales
Osman et al., 2020	North	Seriatopora hystrix	Acidobacteria	unclassified_Acidobacteria	unclassified_Acidobacteria_Gp4	unclassified_Acidobacteria_Gp4
Osman et al., 2020	North	Seriatopora hystrix	Proteobacteria	Gammaproteobacteria	Oceanospirillales	Oceanospirillales_incertae_sedis
Osman et al., 2020	North	Seriatopora hystrix	Acidobacteria	Holophagae	Acanthopleuribacterales	Acanthopleuribacteraceae
Osman et al., 2020	North	Seriatopora hystrix	Proteobacteria	Deltaproteobacteria	Myxococcales	Haliangiaceae
Osman et al., 2020	North	Seriatopora hystrix	Nitrospinae	Nitrospinia	Nitrospinales	Nitrospinaceae
Osman et al., 2020	North	Seriatopora hystrix	Actinobacteria	Actinomycetia	Actinomycetales	Mycobacteriaceae
Osman et al., 2020	North	Seriatopora hystrix	Actinobacteria	Actinomycetia	Actinomycetales	Cellulomonadaceae
Osman et al., 2020	North	Seriatopora hystrix	Actinobacteria	Actinomycetia	Actinomycetales	Streptomycetaceae
Osman et al., 2020	North	Seriatopora hystrix	Proteobacteria	Epsilonproteobacteria	Campylobacterales	unclassified_Campylobacterales
Osman et al., 2020	North	Seriatopora hystrix	Actinobacteria	Actinomycetia	Actinomycetales	Demequinaceae
Osman et al., 2020	North	Seriatopora hystrix	Actinobacteria	Actinomycetia	Actinomycetales	Intrasporangiaceae
Osman et al., 2020	North	Seriatopora hystrix	Proteobacteria	Deltaproteobacteria	Bdellovibrionales	Bdellovibrionaceae
Osman et al., 2020	North	Seriatopora hystrix	Firmicutes	Erysipelotrichia	Erysipelotrichales	Erysipelotrichaceae
Osman et al., 2020	North	Seriatopora hystrix	Firmicutes	Bacilli	Bacillales	Bacillales_Incertae Sedis XII
Osman et al., 2020	North	Seriatopora hystrix	Proteobacteria	Deltaproteobacteria	Desulfuromonadales	Geobacteraceae
Osman et al., 2020	North	Seriatopora hystrix	Proteobacteria	Deltaproteobacteria	Myxococcales	Myxococcaceae
Osman et al., 2020	North	Seriatopora hystrix	Proteobacteria	Alphaproteobacteria	Rhizobiales	Cohaesibacteraceae
Osman et al., 2020	North	Seriatopora hystrix	Bacteroidetes	Sphingobacteriia	Sphingobacteriales	Sphingobacteriaceae
Osman et al., 2020	North	Sarcophyton trocheliophorum	Proteobacteria	Deltaproteobacteria	unclassified_Deltaproteobacteria	unclassified_Deltaproteobacteria
Osman et al., 2020	North	Sarcophyton trocheliophorum	Proteobacteria	Gammaproteobacteria	unclassified_Gammaproteobacteria	unclassified_Gammaproteobacteria
Osman et al., 2020	North	Sarcophyton trocheliophorum	Proteobacteria	Gammaproteobacteria	Gammaproteobacteria_incertae_sedis	unclassified_Gammaproteobacteria_incertae_sedis
Osman et al., 2020	North	Sarcophyton trocheliophorum	Verrucomicrobia	Verrucomicrobiae	Verrucomicrobiales	unclassified_Verrucomicrobiales
Osman et al., 2020	North	Sarcophyton trocheliophorum	Proteobacteria	Deltaproteobacteria	Bdellovibrionales	Bdellovibrionaceae
Osman et al., 2020	North	Sarcophyton trocheliophorum	Planctomycetes	Planctomycetia	Planctomycetales	Planctomycetaceae
Osman et al., 2020	North	Sarcophyton trocheliophorum	Proteobacteria	Gammaproteobacteria	Alteromonadales	unclassified_Alteromonadales
Osman et al., 2020	North	Sarcophyton trocheliophorum	Uncultured bacterium	x	x	x
Osman et al., 2020	North	Sarcophyton trocheliophorum	Acidobacteria	unclassified_Acidobacteria	unclassified_Acidobacteria_Gp10	unclassified_Acidobacteria_Gp10
Osman et al., 2020	North	Sarcophyton trocheliophorum	Actinobacteria	Actinomycetia	Acidimicrobiales	unclassified_Acidimicrobiales
Osman et al., 2020	North	Sarcophyton trocheliophorum	Verrucomicrobia	unclassified_Verrucomicrobia	unclassified_Verrucomicrobia	unclassified_Verrucomicrobia
Osman et al., 2020	North	Sarcophyton trocheliophorum	Firmicutes	Clostridia	Clostridiales	Peptostreptococcaceae
Osman et al., 2020	North	Sarcophyton trocheliophorum	Bacteroidetes	unclassified_Bacteroidetes	unclassified_Bacteroidetes	unclassified_Bacteroidetes
Osman et al., 2020	North	Sarcophyton trocheliophorum	Acidobacteria	unclassified_Acidobacteria	unclassified_Acidobacteria_Gp21	unclassified_Acidobacteria_Gp21
Osman et al., 2020	North	Sarcophyton trocheliophorum	Bacteroidetes	Flavobacteriia	Flavobacteriales	Flavobacteriaceae
Osman et al., 2020	North	Sarcophyton trocheliophorum	Verrucomicrobia	Verrucomicrobiae	unclassified_Subdivision3	unclassified_Subdivision3
Osman et al., 2020	North	Sarcophyton trocheliophorum	Proteobacteria	Alphaproteobacteria	Rhizobiales	Hyphomicrobiaceae
Osman et al., 2020	North	Sarcophyton trocheliophorum	Bacteroidetes	Sphingobacteriia	Sphingobacteriales	Saprospiraceae
Osman et al., 2020	North	Sarcophyton trocheliophorum	Proteobacteria	Alphaproteobacteria	unclassified_Alphaproteobacteria	unclassified_Alphaproteobacteria
Osman et al., 2020	North	Sarcophyton trocheliophorum	Actinobacteria	Actinomycetia	Actinomycetales	Corynebacteriaceae
Osman et al., 2020	North	Sarcophyton trocheliophorum	Proteobacteria	Alphaproteobacteria	Parvularculales	Parvularculaceae
Osman et al., 2020	North	Sarcophyton trocheliophorum	Cyanobacteria	unclassified_Cyanobacteria	unclassified_Cyanobacteria	unclassified_Cyanobacteria
Osman et al., 2020	North	Sarcophyton trocheliophorum	Proteobacteria	Gammaproteobacteria	Oceanospirillales	Hahellaceae
Osman et al., 2020	North	Sarcophyton trocheliophorum	Proteobacteria	Gammaproteobacteria	Alteromonadales	Alteromonadaceae
Osman et al., 2020	North	Sarcophyton trocheliophorum	Proteobacteria	Alphaproteobacteria	Rhodospirillales	unclassified_Rhodospirillales
Osman et al., 2020	North	Sarcophyton trocheliophorum	Proteobacteria	Gammaproteobacteria	Vibrionales	Vibrionaceae
Osman et al., 2020	North	Sarcophyton trocheliophorum	Proteobacteria	Gammaproteobacteria	Oceanospirillales	Oceanospirillaceae
Osman et al., 2020	North	Sarcophyton trocheliophorum	Proteobacteria	Gammaproteobacteria	Alteromonadales	Idiomarinaceae
Osman et al., 2020	North	Sarcophyton trocheliophorum	Proteobacteria	unclassified_Proteobacteria	unclassified_Proteobacteria	unclassified_Proteobacteria
Osman et al., 2020	North	Sarcophyton trocheliophorum	Proteobacteria	Gammaproteobacteria	Alteromonadales	Moritellaceae
Osman et al., 2020	North	Sarcophyton trocheliophorum	Proteobacteria	Gammaproteobacteria	Alteromonadales	Shewanellaceae
Osman et al., 2020	North	Sarcophyton trocheliophorum	Firmicutes	Clostridia	Clostridiales	unclassified_Clostridiales
Osman et al., 2020	North	Sarcophyton trocheliophorum	Actinobacteria	Actinomycetia	Actinomycetales	unclassified_Actinomycetales
Osman et al., 2020	North	Sarcophyton trocheliophorum	Firmicutes	Negativicutes	Selenomonadales	Veillonellaceae
Osman et al., 2020	North	Sarcophyton trocheliophorum	Bacteroidetes	Bacteroidia	Bacteroidales	Prevotellaceae
Osman et al., 2020	North	Sarcophyton trocheliophorum	Proteobacteria	Alphaproteobacteria	Sphingomonadales	Erythrobacteraceae
Osman et al., 2020	North	Sarcophyton trocheliophorum	Proteobacteria	Betaproteobacteria	Burkholderiales	Oxalobacteraceae
Osman et al., 2020	North	Sarcophyton trocheliophorum	Proteobacteria	Alphaproteobacteria	Rhodobacterales	Rhodobacteraceae
Osman et al., 2020	North	Sarcophyton trocheliophorum	Bacteroidetes	Flavobacteriia	Flavobacteriales	Cryomorphaceae
Osman et al., 2020	North	Sarcophyton trocheliophorum	Bacteroidetes	Bacteroidia	Bacteroidales	Prolixibacteraceae
Osman et al., 2020	North	Sarcophyton trocheliophorum	Verrucomicrobia	Verrucomicrobiae	Verrucomicrobiales	Verrucomicrobiaceae
Osman et al., 2020	North	Sarcophyton trocheliophorum	Proteobacteria	Alphaproteobacteria	Kordiimonadales	Kordiimonadaceae
Osman et al., 2020	North	Sarcophyton trocheliophorum	Proteobacteria	Alphaproteobacteria	Rhizobiales	unclassified_Rhizobiales
Osman et al., 2020	North	Sarcophyton trocheliophorum	Proteobacteria	Deltaproteobacteria	Desulfobacterales	Desulfobacteraceae
Osman et al., 2020	North	Sarcophyton trocheliophorum	Proteobacteria	Alphaproteobacteria	Sphingomonadales	unclassified_Sphingomonadales
Osman et al., 2020	North	Sarcophyton trocheliophorum	Proteobacteria	Gammaproteobacteria	Chromatiales	Chromatiaceae
Osman et al., 2020	North	Sarcophyton trocheliophorum	Proteobacteria	Betaproteobacteria	Burkholderiales	Burkholderiaceae
Osman et al., 2020	North	Sarcophyton trocheliophorum	Proteobacteria	Gammaproteobacteria	Alteromonadales	Psychromonadaceae
Osman et al., 2020	North	Sarcophyton trocheliophorum	Proteobacteria	Betaproteobacteria	Rhodocyclales	Rhodocyclaceae
Osman et al., 2020	North	Sarcophyton trocheliophorum	Proteobacteria	Alphaproteobacteria	Alphaproteobacteria_incertae_sedis	unclassified_Alphaproteobacteria_incertae_sedis
Osman et al., 2020	North	Sarcophyton trocheliophorum	Proteobacteria	Alphaproteobacteria	Rhodospirillales	Rhodospirillaceae
Osman et al., 2020	North	Sarcophyton trocheliophorum	Proteobacteria	Gammaproteobacteria	Oceanospirillales	Alcanivoracaceae
Osman et al., 2020	North	Sarcophyton trocheliophorum	Proteobacteria	Gammaproteobacteria	Alteromonadales	Pseudoalteromonadaceae
Osman et al., 2020	North	Sarcophyton trocheliophorum	Actinobacteria	Actinomycetia	unclassified_Actinobacteria	unclassified_Actinobacteria
Osman et al., 2020	North	Sarcophyton trocheliophorum	Bacteroidetes	Bacteroidia	Bacteroidales	unclassified_Bacteroidales
Osman et al., 2020	North	Sarcophyton trocheliophorum	Proteobacteria	Deltaproteobacteria	Myxococcales	unclassified_Myxococcales
Osman et al., 2020	North	Sarcophyton trocheliophorum	Actinobacteria	Actinomycetia	Actinomycetales	Propionibacteriaceae
Osman et al., 2020	North	Sarcophyton trocheliophorum	Verrucomicrobia	Opitutae	Puniceicoccales	Puniceicoccaceae
Osman et al., 2020	North	Sarcophyton trocheliophorum	Bacteroidetes	Bacteroidetes_incertae_sedis	unclassified_Bacteroidetes_incertae_sedis	unclassified_Bacteroidetes_incertae_sedis
Osman et al., 2020	North	Sarcophyton trocheliophorum	Proteobacteria	Deltaproteobacteria	Desulfobacterales	Desulfobulbaceae
Osman et al., 2020	North	Sarcophyton trocheliophorum	Chloroflexi	Caldilineae	Caldilineales	Caldilineaceae
Osman et al., 2020	North	Sarcophyton trocheliophorum	Chloroflexi	Anaerolineae	Anaerolineales	Anaerolineaceae
Osman et al., 2020	North	Sarcophyton trocheliophorum	Bacteroidetes	Cytophagia	Cytophagales	Flammeovirgaceae
Osman et al., 2020	North	Sarcophyton trocheliophorum	Spirochaetes	Spirochaetia	Spirochaetales	Spirochaetaceae
Osman et al., 2020	North	Sarcophyton trocheliophorum	Proteobacteria	Gammaproteobacteria	Pseudomonadales	Pseudomonadaceae
Osman et al., 2020	North	Sarcophyton trocheliophorum	Proteobacteria	Gammaproteobacteria	Oceanospirillales	unclassified_Oceanospirillales
Osman et al., 2020	North	Sarcophyton trocheliophorum	Proteobacteria	Alphaproteobacteria	Caulobacterales	Caulobacteraceae
Osman et al., 2020	North	Sarcophyton trocheliophorum	Verrucomicrobia	Verrucomicrobiae	Verrucomicrobiales	Rubritaleaceae
Osman et al., 2020	North	Sarcophyton trocheliophorum	Proteobacteria	Gammaproteobacteria	Alteromonadales	Colwelliaceae
Osman et al., 2020	North	Sarcophyton trocheliophorum	Proteobacteria	Betaproteobacteria	Methylophilales	Methylophilaceae
Osman et al., 2020	North	Sarcophyton trocheliophorum	Actinobacteria	Actinomycetia	Actinomycetales	Microbacteriaceae
Osman et al., 2020	North	Sarcophyton trocheliophorum	Bacteroidetes	Bacteroidia	Bacteroidales	Porphyromonadaceae
Osman et al., 2020	North	Sarcophyton trocheliophorum	Acidobacteria	unclassified_Acidobacteria	unclassified_Acidobacteria_Gp9	unclassified_Acidobacteria_Gp9
Osman et al., 2020	North	Sarcophyton trocheliophorum	Actinobacteria	Actinomycetia	Actinomycetales	Actinomycetaceae
Osman et al., 2020	North	Sarcophyton trocheliophorum	Verrucomicrobia	Verrucomicrobiae	unclassified_Subdivision5	unclassified_Subdivision5
Osman et al., 2020	North	Sarcophyton trocheliophorum	Bacteroidetes	Cytophagia	Cytophagales	unclassified_Cytophagales
Osman et al., 2020	North	Sarcophyton trocheliophorum	Proteobacteria	Deltaproteobacteria	Myxococcales	Nannocystaceae
Osman et al., 2020	North	Sarcophyton trocheliophorum	Acidobacteria	unclassified_Acidobacteria	unclassified_Acidobacteria_Gp17	unclassified_Acidobacteria_Gp17
Osman et al., 2020	North	Sarcophyton trocheliophorum	Proteobacteria	Gammaproteobacteria	Pseudomonadales	Moraxellaceae
Osman et al., 2020	North	Sarcophyton trocheliophorum	Proteobacteria	Alphaproteobacteria	Rhizobiales	Rhodobiaceae
Osman et al., 2020	North	Sarcophyton trocheliophorum	Proteobacteria	Deltaproteobacteria	Bdellovibrionales	Bacteriovoracaceae
Osman et al., 2020	North	Sarcophyton trocheliophorum	Proteobacteria	Alphaproteobacteria	Rhizobiales	Phyllobacteriaceae
Osman et al., 2020	North	Sarcophyton trocheliophorum	Planctomycetes	Planctomycetia	unclassified_Planctomycetia	unclassified_Planctomycetia
Osman et al., 2020	North	Sarcophyton trocheliophorum	Marinimicrobia	unclassified_Marinimicrobia	unclassified_Marinimicrobia	unclassified_Marinimicrobia
Osman et al., 2020	North	Sarcophyton trocheliophorum	Bacteroidetes	Flavobacteriia	Flavobacteriales	unclassified_Flavobacteriales
Osman et al., 2020	North	Sarcophyton trocheliophorum	DeinococcusxThermus	Deinococci	Deinococcales	Trueperaceae
Osman et al., 2020	North	Sarcophyton trocheliophorum	Proteobacteria	Alphaproteobacteria	Sneathiellales	Sneathiellaceae
Osman et al., 2020	North	Sarcophyton trocheliophorum	Proteobacteria	Gammaproteobacteria	Oceanospirillales	Halomonadaceae
Osman et al., 2020	North	Sarcophyton trocheliophorum	Proteobacteria	Alphaproteobacteria	Caulobacterales	Hyphomonadaceae
Osman et al., 2020	North	Sarcophyton trocheliophorum	Firmicutes	Bacilli	Bacillales	Bacillaceae
Osman et al., 2020	North	Sarcophyton trocheliophorum	Proteobacteria	Gammaproteobacteria	Enterobacterales	Enterobacteriaceae
Osman et al., 2020	North	Sarcophyton trocheliophorum	Actinobacteria	Actinomycetia	Actinomycetales	Micrococcaceae
Osman et al., 2020	North	Sarcophyton trocheliophorum	Proteobacteria	Alphaproteobacteria	unclassified_Alphaproteobacteria	SAR11
Osman et al., 2020	North	Sarcophyton trocheliophorum	Chloroflexi	unclassified_Chloroflexi	unclassified_Chloroflexi	unclassified_Chloroflexi
Osman et al., 2020	North	Sarcophyton trocheliophorum	Acidobacteria	unclassified_Acidobacteria	unclassified_Acidobacteria_Gp22	unclassified_Acidobacteria_Gp22
Osman et al., 2020	North	Sarcophyton trocheliophorum	Proteobacteria	Alphaproteobacteria	Sphingomonadales	Sphingomonadaceae
Osman et al., 2020	North	Sarcophyton trocheliophorum	Nitrospirae	Nitrospira	Nitrospirales	Nitrospiraceae
Osman et al., 2020	North	Sarcophyton trocheliophorum	Fusobacteria	Fusobacteriia	Fusobacteriales	Leptotrichiaceae
Osman et al., 2020	North	Sarcophyton trocheliophorum	Bacteroidetes	Sphingobacteriia	Sphingobacteriales	Cyclobacteriaceae
Osman et al., 2020	North	Sarcophyton trocheliophorum	Parcubacteria	unclassified_Parcubacteria	unclassified_Parcubacteria	unclassified_Parcubacteria
Osman et al., 2020	North	Sarcophyton trocheliophorum	Firmicutes	Bacilli	Lactobacillales	Leuconostocaceae
Osman et al., 2020	North	Sarcophyton trocheliophorum	Candidatus Saccharibacteria	unclassified_Candidatus Saccharibacteria	unclassified_Candidatus Saccharibacteria	unclassified_Candidatus Saccharibacteria
Osman et al., 2020	North	Sarcophyton trocheliophorum	Proteobacteria	Alphaproteobacteria	Rhizobiales	Methylobacteriaceae
Osman et al., 2020	North	Sarcophyton trocheliophorum	Proteobacteria	Alphaproteobacteria	Kiloniellales	Kiloniellaceae
Osman et al., 2020	North	Sarcophyton trocheliophorum	Aminicenantes	unclassified_Aminicenantes	unclassified_Aminicenantes	unclassified_Aminicenantes
Osman et al., 2020	North	Sarcophyton trocheliophorum	Proteobacteria	Deltaproteobacteria	Desulfuromonadales	Geobacteraceae
Osman et al., 2020	North	Sarcophyton trocheliophorum	Proteobacteria	Epsilonproteobacteria	Campylobacterales	Campylobacteraceae
Osman et al., 2020	North	Sarcophyton trocheliophorum	Bacteroidetes	Sphingobacteriia	Sphingobacteriales	Rhodothermaceae
Osman et al., 2020	North	Sarcophyton trocheliophorum	Acidobacteria	unclassified_Acidobacteria	unclassified_Acidobacteria	unclassified_Acidobacteria
Osman et al., 2020	North	Sarcophyton trocheliophorum	Actinobacteria	Actinomycetia	Actinomycetales	Dermacoccaceae
Osman et al., 2020	North	Sarcophyton trocheliophorum	Proteobacteria	Betaproteobacteria	unclassified_Betaproteobacteria	unclassified_Betaproteobacteria
Osman et al., 2020	North	Sarcophyton trocheliophorum	Firmicutes	Bacilli	Lactobacillales	Carnobacteriaceae
Osman et al., 2020	North	Sarcophyton trocheliophorum	Firmicutes	Clostridia	Clostridiales	Clostridiaceae
Osman et al., 2020	North	Sarcophyton trocheliophorum	Proteobacteria	Gammaproteobacteria	Xanthomonadales	Xanthomonadaceae
Osman et al., 2020	North	Sarcophyton trocheliophorum	Acidobacteria	unclassified_Acidobacteria	unclassified_Acidobacteria_Gp3	unclassified_Acidobacteria_Gp3
Osman et al., 2020	North	Sarcophyton trocheliophorum	Proteobacteria	Deltaproteobacteria	Desulfuromonadales	Desulfuromonadaceae
Osman et al., 2020	North	Sarcophyton trocheliophorum	Proteobacteria	Betaproteobacteria	Neisseriales	Neisseriaceae
Osman et al., 2020	North	Sarcophyton trocheliophorum	Acidobacteria	Holophagae	Acanthopleuribacterales	Acanthopleuribacteraceae
Osman et al., 2020	North	Sarcophyton trocheliophorum	Bacteroidetes	Cytophagia	Cytophagales	Cytophagaceae
Osman et al., 2020	North	Sarcophyton trocheliophorum	Proteobacteria	Deltaproteobacteria	Myxococcales	Phaselicystidaceae
Osman et al., 2020	North	Sarcophyton trocheliophorum	Acidobacteria	unclassified_Acidobacteria	unclassified_Acidobacteria_Gp26	unclassified_Acidobacteria_Gp26
Osman et al., 2020	North	Sarcophyton trocheliophorum	Proteobacteria	Gammaproteobacteria	Legionellales	Coxiellaceae
Osman et al., 2020	North	Sarcophyton trocheliophorum	Firmicutes	Bacilli	Bacillales	Alicyclobacillaceae
Osman et al., 2020	North	Sarcophyton trocheliophorum	Proteobacteria	Alphaproteobacteria	Rhizobiales	Methylocystaceae
Osman et al., 2020	North	Sarcophyton trocheliophorum	Bacteroidetes	Bacteroidia	Bacteroidales	Rikenellaceae
Osman et al., 2020	North	Sarcophyton trocheliophorum	Proteobacteria	Alphaproteobacteria	Magnetococcales	Magnetococcaceae
Osman et al., 2020	North	Sarcophyton trocheliophorum	Planctomycetes	Phycisphaerae	Phycisphaerales	Phycisphaeraceae
Osman et al., 2020	North	Sarcophyton trocheliophorum	Tenericutes	Mollicutes	Mycoplasmatales	Mycoplasmataceae
Osman et al., 2020	North	Sarcophyton trocheliophorum	Firmicutes	Clostridia	Clostridiales	Lachnospiraceae
Osman et al., 2020	North	Sarcophyton trocheliophorum	Bacteroidetes	Sphingobacteriia	Sphingobacteriales	Chitinophagaceae
Osman et al., 2020	North	Sarcophyton trocheliophorum	Actinobacteria	Actinomycetia	Actinomycetales	Nocardioidaceae
Osman et al., 2020	North	Sarcophyton trocheliophorum	Proteobacteria	Alphaproteobacteria	Rhodospirillales	Acetobacteraceae
Osman et al., 2020	North	Sarcophyton trocheliophorum	Proteobacteria	Alphaproteobacteria	Rhizobiales	Rhizobiaceae
Osman et al., 2020	North	Sarcophyton trocheliophorum	Bacteroidetes	Sphingobacteriia	Sphingobacteriales	unclassified_Sphingobacteriales
Osman et al., 2020	North	Sarcophyton trocheliophorum	Proteobacteria	Gammaproteobacteria	Thiotrichales	Thiotrichales_incertae_sedis
Osman et al., 2020	North	Sarcophyton trocheliophorum	Firmicutes	Bacilli	Bacillales	Planococcaceae
Osman et al., 2020	North	Sarcophyton trocheliophorum	Proteobacteria	Gammaproteobacteria	Alteromonadales	Ferrimonadaceae
Osman et al., 2020	North	Sarcophyton trocheliophorum	Synergistetes	Synergistia	Synergistales	Synergistaceae
Osman et al., 2020	North	Sarcophyton trocheliophorum	Proteobacteria	Deltaproteobacteria	Myxococcales	Haliangiaceae
Osman et al., 2020	North	Sarcophyton trocheliophorum	Proteobacteria	Gammaproteobacteria	Chromatiales	Granulosicoccaceae
Osman et al., 2020	North	Sarcophyton trocheliophorum	Lentisphaerae	Lentisphaeria	unclassified_Lentisphaeria	unclassified_Lentisphaeria
Osman et al., 2020	North	Sarcophyton trocheliophorum	Actinobacteria	Actinomycetia	Actinomycetales	Dermabacteraceae
Osman et al., 2020	North	Sarcophyton trocheliophorum	Firmicutes	Bacilli	Lactobacillales	Aerococcaceae
Osman et al., 2020	North	Sarcophyton trocheliophorum	Firmicutes	Clostridia	Clostridiales	Clostridiales_Incertae Sedis XI
Osman et al., 2020	North	Sarcophyton trocheliophorum	Actinobacteria	Actinomycetia	Actinomycetales	Bogoriellaceae
Osman et al., 2020	North	Sarcophyton trocheliophorum	Proteobacteria	Gammaproteobacteria	Chromatiales	unclassified_Chromatiales
Osman et al., 2020	North	Sarcophyton trocheliophorum	Proteobacteria	Alphaproteobacteria	Rhizobiales	Xanthobacteraceae
Osman et al., 2020	North	Sarcophyton trocheliophorum	Proteobacteria	Epsilonproteobacteria	Campylobacterales	Helicobacteraceae
Osman et al., 2020	North	Sarcophyton trocheliophorum	Actinobacteria	Actinomycetia	Acidimicrobiales	Acidimicrobiaceae
Osman et al., 2020	North	Sarcophyton trocheliophorum	Proteobacteria	Deltaproteobacteria	Desulfovibrionales	Desulfohalobiaceae
Osman et al., 2020	North	Sarcophyton trocheliophorum	Fusobacteria	Fusobacteriia	Fusobacteriales	Fusobacteriaceae
Osman et al., 2020	North	Sarcophyton trocheliophorum	Firmicutes	Clostridia	Clostridiales	Ruminococcaceae
Osman et al., 2020	North	Sarcophyton trocheliophorum	Proteobacteria	Deltaproteobacteria	Syntrophobacterales	Syntrophobacteraceae
Osman et al., 2020	North	Sarcophyton trocheliophorum	Latescibacteria	unclassified_Latescibacteria	unclassified_Latescibacteria	unclassified_Latescibacteria
Osman et al., 2020	North	Sarcophyton trocheliophorum	Actinobacteria	Thermoleophilia	Solirubrobacterales	Solirubrobacteraceae
Osman et al., 2020	North	Sarcophyton trocheliophorum	Firmicutes	Bacilli	Lactobacillales	Streptococcaceae
Osman et al., 2020	North	Sarcophyton trocheliophorum	Proteobacteria	Gammaproteobacteria	Thiotrichales	Francisellaceae
Osman et al., 2020	North	Sarcophyton trocheliophorum	candidate division ZB3	unclassified_candidate division ZB3	unclassified_candidate division ZB3	unclassified_candidate division ZB3
Osman et al., 2020	North	Sarcophyton trocheliophorum	Firmicutes	Bacilli	Lactobacillales	Lactobacillaceae
Osman et al., 2020	North	Sarcophyton trocheliophorum	Actinobacteria	Actinomycetia	Actinomycetales	Dietziaceae
Osman et al., 2020	North	Sarcophyton trocheliophorum	Lentisphaerae	Lentisphaeria	Lentisphaerales	Lentisphaeraceae
Osman et al., 2020	North	Sarcophyton trocheliophorum	Firmicutes	Bacilli	Bacillales	Staphylococcaceae
Osman et al., 2020	North	Sarcophyton trocheliophorum	Proteobacteria	Oligoflexia	Oligoflexales	Oligoflexaceae
Osman et al., 2020	North	Sarcophyton trocheliophorum	Proteobacteria	Gammaproteobacteria	Aeromonadales	Aeromonadaceae
Osman et al., 2020	North	Sarcophyton trocheliophorum	Proteobacteria	Betaproteobacteria	Burkholderiales	unclassified_Burkholderiales
Osman et al., 2020	North	Sarcophyton trocheliophorum	Acidobacteria	unclassified_Acidobacteria	unclassified_Acidobacteria_Gp6	unclassified_Acidobacteria_Gp6
Osman et al., 2020	North	Sarcophyton trocheliophorum	Chlamydiae	Chlamydiia	Chlamydiales	Parachlamydiaceae
Osman et al., 2020	North	Sarcophyton trocheliophorum	Proteobacteria	Gammaproteobacteria	Alteromonadales	Alteromonadales_incertae_sedis
Osman et al., 2020	North	Sarcophyton trocheliophorum	Proteobacteria	Gammaproteobacteria	Pasteurellales	Pasteurellaceae
Osman et al., 2020	North	Sarcophyton trocheliophorum	Deferribacteres	Deferribacteres	Deferribacterales	Deferribacterales_incertae_sedis
Osman et al., 2020	North	Sarcophyton trocheliophorum	Chlamydiae	Chlamydiia	Chlamydiales	Simkaniaceae
Osman et al., 2020	North	Sarcophyton trocheliophorum	Proteobacteria	Gammaproteobacteria	Chromatiales	Ectothiorhodospiraceae
Osman et al., 2020	North	Sarcophyton trocheliophorum	Proteobacteria	Betaproteobacteria	Burkholderiales	Comamonadaceae
Osman et al., 2020	North	Sarcophyton trocheliophorum	Acidobacteria	unclassified_Acidobacteria	unclassified_Acidobacteria_Gp16	unclassified_Acidobacteria_Gp16
Osman et al., 2020	North	Sarcophyton trocheliophorum	Ignavibacteriae	Ignavibacteria	Ignavibacteriales	Ignavibacteriaceae
Osman et al., 2020	North	Sarcophyton trocheliophorum	Firmicutes	unclassified_Firmicutes	unclassified_Firmicutes	unclassified_Firmicutes
Osman et al., 2020	North	Sarcophyton trocheliophorum	Bacteroidetes	Sphingobacteriia	Sphingobacteriales	Sphingobacteriaceae
Osman et al., 2020	North	Sarcophyton trocheliophorum	Actinobacteria	Actinomycetia	Actinomycetales	Kineosporiaceae
Osman et al., 2020	North	Sarcophyton trocheliophorum	Firmicutes	Clostridia	unclassified_Clostridia	unclassified_Clostridia
Osman et al., 2020	North	Sarcophyton trocheliophorum	Firmicutes	Bacilli	Bacillales	Paenibacillaceae
Osman et al., 2020	North	Sarcophyton trocheliophorum	Proteobacteria	Betaproteobacteria	Burkholderiales	Alcaligenaceae
Osman et al., 2020	North	Sarcophyton trocheliophorum	DeinococcusxThermus	Deinococci	Thermales	Thermaceae
Osman et al., 2020	North	Sarcophyton trocheliophorum	Proteobacteria	Gammaproteobacteria	Oceanospirillales	Litoricolaceae
Osman et al., 2020	North	Sarcophyton trocheliophorum	Proteobacteria	Gammaproteobacteria	Pseudomonadales	Pseudomonadales_incertae_sedis
Osman et al., 2020	North	Sarcophyton trocheliophorum	Firmicutes	Bacilli	Bacillales	Bacillales_incertae_sedis
Osman et al., 2020	North	Sarcophyton trocheliophorum	Proteobacteria	Deltaproteobacteria	Myxococcales	Polyangiaceae
Osman et al., 2020	North	Sarcophyton trocheliophorum	Actinobacteria	Thermoleophilia	Solirubrobacterales	unclassified_Solirubrobacterales
Osman et al., 2020	North	Sarcophyton trocheliophorum	Actinobacteria	Actinomycetia	Actinomycetales	Nocardiaceae
Osman et al., 2020	North	Sarcophyton trocheliophorum	Proteobacteria	Alphaproteobacteria	Rhizobiales	Aurantimonadaceae
Osman et al., 2020	North	Sarcophyton trocheliophorum	Proteobacteria	Alphaproteobacteria	Kordiimonadales	unclassified_Kordiimonadales
Osman et al., 2020	North	Sarcophyton trocheliophorum	Lentisphaerae	unclassified_Lentisphaerae	unclassified_Lentisphaerae	unclassified_Lentisphaerae
Osman et al., 2020	North	Sarcophyton trocheliophorum	Firmicutes	Clostridia	Clostridiales	Defluviitaleaceae
Osman et al., 2020	North	Sarcophyton trocheliophorum	Planctomycetes	unclassified_Planctomycetes	unclassified_Planctomycetes	unclassified_Planctomycetes
Osman et al., 2020	North	Sarcophyton trocheliophorum	Firmicutes	Bacilli	Bacillales	Thermoactinomycetaceae
Osman et al., 2020	North	Sarcophyton trocheliophorum	Actinobacteria	Actinomycetia	Actinomycetales	Demequinaceae
Osman et al., 2020	North	Sarcophyton trocheliophorum	Spirochaetes	Spirochaetia	Spirochaetales	Leptospiraceae
Osman et al., 2020	North	Sarcophyton trocheliophorum	Acidobacteria	unclassified_Acidobacteria	unclassified_Acidobacteria_Gp23	unclassified_Acidobacteria_Gp23
Osman et al., 2020	North	Sarcophyton trocheliophorum	Proteobacteria	Alphaproteobacteria	Kordiimonadales	Temperatibacteraceae
Osman et al., 2020	North	Sarcophyton trocheliophorum	Proteobacteria	Alphaproteobacteria	Rickettsiales	unclassified_Rickettsiales
Osman et al., 2020	North	Sarcophyton trocheliophorum	Proteobacteria	Deltaproteobacteria	Desulfuromonadales	unclassified_Desulfuromonadales
Osman et al., 2020	North	Sarcophyton trocheliophorum	Proteobacteria	Alphaproteobacteria	Rhizobiales	Rhizobiales_incertae_sedis
Osman et al., 2020	North	Sarcophyton trocheliophorum	Bacteroidetes	Bacteroidia	Bacteroidales	Bacteroidaceae
Osman et al., 2020	North	Sarcophyton trocheliophorum	Verrucomicrobia	Opitutae	unclassified_Opitutae	unclassified_Opitutae
Osman et al., 2020	North	Sarcophyton trocheliophorum	Actinobacteria	Actinomycetia	Actinomycetales	Micromonosporaceae
Osman et al., 2020	North	Sarcophyton trocheliophorum	Proteobacteria	Gammaproteobacteria	Thiotrichales	unclassified_Thiotrichales
Osman et al., 2020	North	Sarcophyton trocheliophorum	Firmicutes	Bacilli	Bacillales	Bacillales_Incertae Sedis XI
Osman et al., 2020	North	Sarcophyton trocheliophorum	Spirochaetes	Spirochaetia	Spirochaetales	unclassified_Spirochaetales
Osman et al., 2020	North	Sarcophyton trocheliophorum	Firmicutes	Clostridia	Halanaerobiales	Halanaerobiaceae
Osman et al., 2020	North	Sarcophyton trocheliophorum	Actinobacteria	Actinomycetia	Actinomycetales	Mycobacteriaceae
Osman et al., 2020	North	Sarcophyton trocheliophorum	Proteobacteria	Alphaproteobacteria	Rhizobiales	Bradyrhizobiaceae
Osman et al., 2020	North	Sarcophyton trocheliophorum	Actinobacteria	Actinomycetia	Actinomycetales	Geodermatophilaceae
Osman et al., 2020	North	Sarcophyton trocheliophorum	Proteobacteria	Deltaproteobacteria	Desulfovibrionales	unclassified_Desulfovibrionales
Osman et al., 2020	North	Sarcophyton trocheliophorum	Proteobacteria	Deltaproteobacteria	Desulfovibrionales	Desulfovibrionaceae
Osman et al., 2020	North	Sarcophyton trocheliophorum	Proteobacteria	Betaproteobacteria	Burkholderiales	Burkholderiales_incertae_sedis
Osman et al., 2020	North	Sarcophyton trocheliophorum	Acidobacteria	unclassified_Acidobacteria	unclassified_Acidobacteria_Gp4	unclassified_Acidobacteria_Gp4
Osman et al., 2020	North	Sarcophyton trocheliophorum	Proteobacteria	Alphaproteobacteria	Rickettsiales	Rickettsiaceae
Osman et al., 2020	North	Sarcophyton trocheliophorum	Verrucomicrobia	Spartobacteria	unclassified_Spartobacteria	unclassified_Spartobacteria
Osman et al., 2020	North	Sarcophyton trocheliophorum	Nitrospinae	Nitrospinia	Nitrospinales	Nitrospinaceae
Osman et al., 2020	North	Sarcophyton trocheliophorum	Firmicutes	Erysipelotrichia	Erysipelotrichales	Erysipelotrichaceae
Osman et al., 2020	North	Sarcophyton trocheliophorum	Actinobacteria	Actinomycetia	Actinomycetales	Cellulomonadaceae
Osman et al., 2020	North	Sarcophyton trocheliophorum	Actinobacteria	Actinomycetia	Actinomycetales	Streptomycetaceae
Osman et al., 2020	North	Sarcophyton trocheliophorum	Fibrobacteres	Chitinivibrionia	Chitinivibrionales	Chitinivibrionaceae
Osman et al., 2020	North	Sarcophyton trocheliophorum	Actinobacteria	Actinomycetia	Actinomycetales	Intrasporangiaceae
Osman et al., 2020	North	Sarcophyton trocheliophorum	Firmicutes	Bacilli	Bacillales	Bacillales_Incertae Sedis XII
Osman et al., 2020	North	Sarcophyton trocheliophorum	Proteobacteria	Deltaproteobacteria	Myxococcales	Myxococcaceae
Osman et al., 2020	North	Sarcophyton trocheliophorum	Actinobacteria	Actinomycetia	Actinomycetales	Brevibacteriaceae
Osman et al., 2020	North	Sarcophyton trocheliophorum	Firmicutes	Bacilli	Bacillales	unclassified_Bacillales
Osman et al., 2020	North	Sarcophyton trocheliophorum	Proteobacteria	Alphaproteobacteria	Rhizobiales	Cohaesibacteraceae
Osman et al., 2020	North	Sarcophyton trocheliophorum	Actinobacteria	Coriobacteriia	Coriobacteriales	Coriobacteriaceae
Osman et al., 2020	North	Xenia umbellata	Proteobacteria	Gammaproteobacteria	Gammaproteobacteria_incertae_sedis	unclassified_Gammaproteobacteria_incertae_sedis
Osman et al., 2020	North	Xenia umbellata	Verrucomicrobia	Verrucomicrobiae	Verrucomicrobiales	unclassified_Verrucomicrobiales
Osman et al., 2020	North	Xenia umbellata	Actinobacteria	Actinomycetia	Acidimicrobiales	unclassified_Acidimicrobiales
Osman et al., 2020	North	Xenia umbellata	Proteobacteria	Gammaproteobacteria	unclassified_Gammaproteobacteria	unclassified_Gammaproteobacteria
Osman et al., 2020	North	Xenia umbellata	Verrucomicrobia	unclassified_Verrucomicrobia	unclassified_Verrucomicrobia	unclassified_Verrucomicrobia
Osman et al., 2020	North	Xenia umbellata	Firmicutes	Clostridia	Clostridiales	Peptostreptococcaceae
Osman et al., 2020	North	Xenia umbellata	Proteobacteria	Alphaproteobacteria	unclassified_Alphaproteobacteria	unclassified_Alphaproteobacteria
Osman et al., 2020	North	Xenia umbellata	Proteobacteria	Alphaproteobacteria	Parvularculales	Parvularculaceae
Osman et al., 2020	North	Xenia umbellata	Proteobacteria	Gammaproteobacteria	Oceanospirillales	Hahellaceae
Osman et al., 2020	North	Xenia umbellata	Proteobacteria	Gammaproteobacteria	Alteromonadales	Alteromonadaceae
Osman et al., 2020	North	Xenia umbellata	Proteobacteria	Gammaproteobacteria	Vibrionales	Vibrionaceae
Osman et al., 2020	North	Xenia umbellata	Proteobacteria	Gammaproteobacteria	Oceanospirillales	Oceanospirillaceae
Osman et al., 2020	North	Xenia umbellata	Proteobacteria	unclassified_Proteobacteria	unclassified_Proteobacteria	unclassified_Proteobacteria
Osman et al., 2020	North	Xenia umbellata	Proteobacteria	Gammaproteobacteria	Alteromonadales	Moritellaceae
Osman et al., 2020	North	Xenia umbellata	Proteobacteria	Gammaproteobacteria	Alteromonadales	Shewanellaceae
Osman et al., 2020	North	Xenia umbellata	Bacteroidetes	Flavobacteriia	Flavobacteriales	Flavobacteriaceae
Osman et al., 2020	North	Xenia umbellata	Bacteroidetes	Cytophagia	Cytophagales	Flammeovirgaceae
Osman et al., 2020	North	Xenia umbellata	Firmicutes	Clostridia	Clostridiales	unclassified_Clostridiales
Osman et al., 2020	North	Xenia umbellata	Actinobacteria	Actinomycetia	Actinomycetales	unclassified_Actinomycetales
Osman et al., 2020	North	Xenia umbellata	Firmicutes	Negativicutes	Selenomonadales	Veillonellaceae
Osman et al., 2020	North	Xenia umbellata	Bacteroidetes	Bacteroidia	Bacteroidales	Prevotellaceae
Osman et al., 2020	North	Xenia umbellata	Proteobacteria	Alphaproteobacteria	Sphingomonadales	Erythrobacteraceae
Osman et al., 2020	North	Xenia umbellata	Proteobacteria	Betaproteobacteria	Burkholderiales	Oxalobacteraceae
Osman et al., 2020	North	Xenia umbellata	Proteobacteria	Betaproteobacteria	unclassified_Betaproteobacteria	unclassified_Betaproteobacteria
Osman et al., 2020	North	Xenia umbellata	Proteobacteria	Alphaproteobacteria	Rhodobacterales	Rhodobacteraceae
Osman et al., 2020	North	Xenia umbellata	Proteobacteria	Alphaproteobacteria	Kordiimonadales	Kordiimonadaceae
Osman et al., 2020	North	Xenia umbellata	Proteobacteria	Deltaproteobacteria	unclassified_Deltaproteobacteria	unclassified_Deltaproteobacteria
Osman et al., 2020	North	Xenia umbellata	Uncultured bacterium	x	x	x
Osman et al., 2020	North	Xenia umbellata	Proteobacteria	Deltaproteobacteria	Desulfobacterales	Desulfobacteraceae
Osman et al., 2020	North	Xenia umbellata	Proteobacteria	Gammaproteobacteria	Alteromonadales	unclassified_Alteromonadales
Osman et al., 2020	North	Xenia umbellata	Bacteroidetes	unclassified_Bacteroidetes	unclassified_Bacteroidetes	unclassified_Bacteroidetes
Osman et al., 2020	North	Xenia umbellata	Proteobacteria	Alphaproteobacteria	Sphingomonadales	unclassified_Sphingomonadales
Osman et al., 2020	North	Xenia umbellata	Proteobacteria	Gammaproteobacteria	Chromatiales	Chromatiaceae
Osman et al., 2020	North	Xenia umbellata	Proteobacteria	Betaproteobacteria	Burkholderiales	Burkholderiaceae
Osman et al., 2020	North	Xenia umbellata	Proteobacteria	Gammaproteobacteria	Alteromonadales	Psychromonadaceae
Osman et al., 2020	North	Xenia umbellata	Proteobacteria	Betaproteobacteria	Rhodocyclales	Rhodocyclaceae
Osman et al., 2020	North	Xenia umbellata	Proteobacteria	Gammaproteobacteria	Thiotrichales	Thiotrichales_incertae_sedis
Osman et al., 2020	North	Xenia umbellata	Verrucomicrobia	Verrucomicrobiae	Verrucomicrobiales	Verrucomicrobiaceae
Osman et al., 2020	North	Xenia umbellata	Proteobacteria	Alphaproteobacteria	Alphaproteobacteria_incertae_sedis	unclassified_Alphaproteobacteria_incertae_sedis
Osman et al., 2020	North	Xenia umbellata	Proteobacteria	Alphaproteobacteria	Rhodospirillales	Rhodospirillaceae
Osman et al., 2020	North	Xenia umbellata	Proteobacteria	Gammaproteobacteria	Oceanospirillales	Alcanivoracaceae
Osman et al., 2020	North	Xenia umbellata	Proteobacteria	Deltaproteobacteria	Myxococcales	unclassified_Myxococcales
Osman et al., 2020	North	Xenia umbellata	Actinobacteria	Actinomycetia	Actinomycetales	Propionibacteriaceae
Osman et al., 2020	North	Xenia umbellata	Verrucomicrobia	Opitutae	Puniceicoccales	Puniceicoccaceae
Osman et al., 2020	North	Xenia umbellata	Proteobacteria	Gammaproteobacteria	Alteromonadales	Pseudoalteromonadaceae
Osman et al., 2020	North	Xenia umbellata	Cyanobacteria	unclassified_Cyanobacteria	unclassified_Cyanobacteria	unclassified_Cyanobacteria
Osman et al., 2020	North	Xenia umbellata	Proteobacteria	Gammaproteobacteria	Pseudomonadales	Pseudomonadaceae
Osman et al., 2020	North	Xenia umbellata	Planctomycetes	Planctomycetia	Planctomycetales	Planctomycetaceae
Osman et al., 2020	North	Xenia umbellata	Proteobacteria	Gammaproteobacteria	Oceanospirillales	unclassified_Oceanospirillales
Osman et al., 2020	North	Xenia umbellata	Proteobacteria	Alphaproteobacteria	Caulobacterales	Caulobacteraceae
Osman et al., 2020	North	Xenia umbellata	Verrucomicrobia	Verrucomicrobiae	Verrucomicrobiales	Rubritaleaceae
Osman et al., 2020	North	Xenia umbellata	Proteobacteria	Gammaproteobacteria	Alteromonadales	Colwelliaceae
Osman et al., 2020	North	Xenia umbellata	Proteobacteria	Alphaproteobacteria	Rhizobiales	Rhizobiaceae
Osman et al., 2020	North	Xenia umbellata	Actinobacteria	Actinomycetia	Actinomycetales	Microbacteriaceae
Osman et al., 2020	North	Xenia umbellata	Proteobacteria	Alphaproteobacteria	Rickettsiales	Anaplasmataceae
Osman et al., 2020	North	Xenia umbellata	Bacteroidetes	Bacteroidia	Bacteroidales	Porphyromonadaceae
Osman et al., 2020	North	Xenia umbellata	Chlamydiae	Chlamydiia	Chlamydiales	Parachlamydiaceae
Osman et al., 2020	North	Xenia umbellata	Proteobacteria	Betaproteobacteria	Gallionellales	Gallionellaceae
Osman et al., 2020	North	Xenia umbellata	Proteobacteria	Gammaproteobacteria	Alteromonadales	Alteromonadales_incertae_sedis
Osman et al., 2020	North	Xenia umbellata	Acidobacteria	unclassified_Acidobacteria	unclassified_Acidobacteria_Gp22	unclassified_Acidobacteria_Gp22
Osman et al., 2020	North	Xenia umbellata	Firmicutes	Bacilli	Bacillales	Paenibacillaceae
Osman et al., 2020	North	Xenia umbellata	Acidobacteria	unclassified_Acidobacteria	unclassified_Acidobacteria_Gp17	unclassified_Acidobacteria_Gp17
Osman et al., 2020	North	Xenia umbellata	Proteobacteria	Gammaproteobacteria	Pseudomonadales	Moraxellaceae
Osman et al., 2020	North	Xenia umbellata	Proteobacteria	Alphaproteobacteria	Rhizobiales	Rhodobiaceae
Osman et al., 2020	North	Xenia umbellata	Proteobacteria	Deltaproteobacteria	Bdellovibrionales	Bacteriovoracaceae
Osman et al., 2020	North	Xenia umbellata	Proteobacteria	Alphaproteobacteria	Rhizobiales	Phyllobacteriaceae
Osman et al., 2020	North	Xenia umbellata	Planctomycetes	Planctomycetia	unclassified_Planctomycetia	unclassified_Planctomycetia
Osman et al., 2020	North	Xenia umbellata	Marinimicrobia	unclassified_Marinimicrobia	unclassified_Marinimicrobia	unclassified_Marinimicrobia
Osman et al., 2020	North	Xenia umbellata	Bacteroidetes	Flavobacteriia	Flavobacteriales	unclassified_Flavobacteriales
Osman et al., 2020	North	Xenia umbellata	Bacteroidetes	Flavobacteriia	Flavobacteriales	Cryomorphaceae
Osman et al., 2020	North	Xenia umbellata	Actinobacteria	Actinomycetia	Actinomycetales	Actinomycetaceae
Osman et al., 2020	North	Xenia umbellata	Proteobacteria	Alphaproteobacteria	Sneathiellales	Sneathiellaceae
Osman et al., 2020	North	Xenia umbellata	Proteobacteria	Gammaproteobacteria	Oceanospirillales	Halomonadaceae
Osman et al., 2020	North	Xenia umbellata	Proteobacteria	Alphaproteobacteria	Caulobacterales	Hyphomonadaceae
Osman et al., 2020	North	Xenia umbellata	Firmicutes	Bacilli	Bacillales	Bacillaceae
Osman et al., 2020	North	Xenia umbellata	Proteobacteria	Gammaproteobacteria	Enterobacterales	Enterobacteriaceae
Osman et al., 2020	North	Xenia umbellata	Fibrobacteres	Chitinivibrionia	Chitinivibrionales	Chitinivibrionaceae
Osman et al., 2020	North	Xenia umbellata	Actinobacteria	Actinomycetia	Actinomycetales	Micrococcaceae
Osman et al., 2020	North	Xenia umbellata	Proteobacteria	Alphaproteobacteria	Sphingomonadales	Sphingomonadaceae
Osman et al., 2020	North	Xenia umbellata	Fusobacteria	Fusobacteriia	Fusobacteriales	Leptotrichiaceae
Osman et al., 2020	North	Xenia umbellata	Bacteroidetes	Sphingobacteriia	Sphingobacteriales	Cyclobacteriaceae
Osman et al., 2020	North	Xenia umbellata	Firmicutes	Bacilli	Lactobacillales	Leuconostocaceae
Osman et al., 2020	North	Xenia umbellata	Proteobacteria	Alphaproteobacteria	Rhizobiales	Methylobacteriaceae
Osman et al., 2020	North	Xenia umbellata	Proteobacteria	Alphaproteobacteria	Kiloniellales	Kiloniellaceae
Osman et al., 2020	North	Xenia umbellata	Spirochaetes	Spirochaetia	Spirochaetales	Spirochaetaceae
Osman et al., 2020	North	Xenia umbellata	Proteobacteria	Alphaproteobacteria	Rhodospirillales	Acetobacteraceae
Osman et al., 2020	North	Xenia umbellata	Candidatus Saccharibacteria	unclassified_Candidatus Saccharibacteria	unclassified_Candidatus Saccharibacteria	unclassified_Candidatus Saccharibacteria
Osman et al., 2020	North	Xenia umbellata	Proteobacteria	Epsilonproteobacteria	Campylobacterales	Campylobacteraceae
Osman et al., 2020	North	Xenia umbellata	Firmicutes	Clostridia	unclassified_Clostridia	unclassified_Clostridia
Osman et al., 2020	North	Xenia umbellata	Actinobacteria	Actinomycetia	Actinomycetales	Dermacoccaceae
Osman et al., 2020	North	Xenia umbellata	Proteobacteria	Gammaproteobacteria	Thiotrichales	Francisellaceae
Osman et al., 2020	North	Xenia umbellata	Firmicutes	Bacilli	Lactobacillales	Carnobacteriaceae
Osman et al., 2020	North	Xenia umbellata	Actinobacteria	Actinomycetia	Actinomycetales	Corynebacteriaceae
Osman et al., 2020	North	Xenia umbellata	Proteobacteria	Gammaproteobacteria	Pasteurellales	Pasteurellaceae
Osman et al., 2020	North	Xenia umbellata	Firmicutes	Clostridia	Clostridiales	Clostridiaceae
Osman et al., 2020	North	Xenia umbellata	Bacteroidetes	Sphingobacteriia	Sphingobacteriales	Rhodothermaceae
Osman et al., 2020	North	Xenia umbellata	Proteobacteria	Gammaproteobacteria	Xanthomonadales	Xanthomonadaceae
Osman et al., 2020	North	Xenia umbellata	Proteobacteria	Alphaproteobacteria	unclassified_Alphaproteobacteria	SAR11
Osman et al., 2020	North	Xenia umbellata	Proteobacteria	Betaproteobacteria	Neisseriales	Neisseriaceae
Osman et al., 2020	North	Xenia umbellata	Bacteroidetes	Cytophagia	Cytophagales	Cytophagaceae
Osman et al., 2020	North	Xenia umbellata	Proteobacteria	Deltaproteobacteria	Myxococcales	Phaselicystidaceae
Osman et al., 2020	North	Xenia umbellata	Firmicutes	Bacilli	Bacillales	Alicyclobacillaceae
Osman et al., 2020	North	Xenia umbellata	Proteobacteria	Alphaproteobacteria	Rhizobiales	Methylocystaceae
Osman et al., 2020	North	Xenia umbellata	Bacteroidetes	Bacteroidia	Bacteroidales	Rikenellaceae
Osman et al., 2020	North	Xenia umbellata	Proteobacteria	Alphaproteobacteria	Rhodospirillales	unclassified_Rhodospirillales
Osman et al., 2020	North	Xenia umbellata	Tenericutes	Mollicutes	Mycoplasmatales	Mycoplasmataceae
Osman et al., 2020	North	Xenia umbellata	Firmicutes	Clostridia	Clostridiales	Lachnospiraceae
Osman et al., 2020	North	Xenia umbellata	Proteobacteria	Deltaproteobacteria	Desulfobacterales	Desulfobulbaceae
Osman et al., 2020	North	Xenia umbellata	Proteobacteria	Deltaproteobacteria	Bdellovibrionales	Bdellovibrionaceae
Osman et al., 2020	North	Xenia umbellata	Actinobacteria	Actinomycetia	Actinomycetales	Nocardioidaceae
Osman et al., 2020	North	Xenia umbellata	Proteobacteria	Alphaproteobacteria	Rhizobiales	unclassified_Rhizobiales
Osman et al., 2020	North	Xenia umbellata	Bacteroidetes	Cytophagia	Cytophagales	unclassified_Cytophagales
Osman et al., 2020	North	Xenia umbellata	Bacteroidetes	Sphingobacteriia	Sphingobacteriales	unclassified_Sphingobacteriales
Osman et al., 2020	North	Xenia umbellata	Firmicutes	Bacilli	Bacillales	Planococcaceae
Osman et al., 2020	North	Xenia umbellata	Proteobacteria	Gammaproteobacteria	Alteromonadales	Idiomarinaceae
Osman et al., 2020	North	Xenia umbellata	Synergistetes	Synergistia	Synergistales	Synergistaceae
Osman et al., 2020	North	Xenia umbellata	Proteobacteria	Gammaproteobacteria	Chromatiales	Granulosicoccaceae
Osman et al., 2020	North	Xenia umbellata	Bacteroidetes	Sphingobacteriia	Sphingobacteriales	Chitinophagaceae
Osman et al., 2020	North	Xenia umbellata	Chloroflexi	Thermomicrobia	Sphaerobacterales	Sphaerobacteraceae
Osman et al., 2020	North	Xenia umbellata	Actinobacteria	Actinomycetia	Actinomycetales	Dermabacteraceae
Osman et al., 2020	North	Xenia umbellata	Firmicutes	Bacilli	Bacillales	Thermoactinomycetaceae
Osman et al., 2020	North	Xenia umbellata	Firmicutes	Bacilli	Lactobacillales	Aerococcaceae
Osman et al., 2020	North	Xenia umbellata	Firmicutes	Clostridia	Clostridiales	Clostridiales_Incertae Sedis XI
Osman et al., 2020	North	Xenia umbellata	Bacteroidetes	Bacteroidia	Bacteroidales	unclassified_Bacteroidales
Osman et al., 2020	North	Xenia umbellata	Verrucomicrobia	Verrucomicrobiae	unclassified_Subdivision3	unclassified_Subdivision3
Osman et al., 2020	North	Xenia umbellata	Actinobacteria	Actinomycetia	Actinomycetales	Bogoriellaceae
Osman et al., 2020	North	Xenia umbellata	Acidobacteria	unclassified_Acidobacteria	unclassified_Acidobacteria_Gp10	unclassified_Acidobacteria_Gp10
Osman et al., 2020	North	Xenia umbellata	Proteobacteria	Deltaproteobacteria	Myxococcales	Nannocystaceae
Osman et al., 2020	North	Xenia umbellata	Proteobacteria	Gammaproteobacteria	Chromatiales	unclassified_Chromatiales
Osman et al., 2020	North	Xenia umbellata	Fusobacteria	Fusobacteriia	Fusobacteriales	Fusobacteriaceae
Osman et al., 2020	North	Xenia umbellata	Proteobacteria	Gammaproteobacteria	Cardiobacteriales	Cardiobacteriaceae
Osman et al., 2020	North	Xenia umbellata	Bacteroidetes	Sphingobacteriia	Sphingobacteriales	Saprospiraceae
Osman et al., 2020	North	Xenia umbellata	Acidobacteria	unclassified_Acidobacteria	unclassified_Acidobacteria_Gp26	unclassified_Acidobacteria_Gp26
Osman et al., 2020	North	Xenia umbellata	Proteobacteria	Alphaproteobacteria	Rhizobiales	Hyphomicrobiaceae
Osman et al., 2020	North	Xenia umbellata	Parcubacteria	unclassified_Parcubacteria	unclassified_Parcubacteria	unclassified_Parcubacteria
Osman et al., 2020	North	Xenia umbellata	Proteobacteria	Alphaproteobacteria	Rhizobiales	Xanthobacteraceae
Osman et al., 2020	North	Xenia umbellata	Actinobacteria	Actinomycetia	unclassified_Actinobacteria	unclassified_Actinobacteria
Osman et al., 2020	North	Xenia umbellata	Chloroflexi	Caldilineae	Caldilineales	Caldilineaceae
Osman et al., 2020	North	Xenia umbellata	Firmicutes	Bacilli	Lactobacillales	Streptococcaceae
Osman et al., 2020	North	Xenia umbellata	Verrucomicrobia	Spartobacteria	unclassified_Spartobacteria	unclassified_Spartobacteria
Osman et al., 2020	North	Xenia umbellata	Actinobacteria	Actinomycetia	Actinomycetales	Dermatophilaceae
Osman et al., 2020	North	Xenia umbellata	candidate division ZB3	unclassified_candidate division ZB3	unclassified_candidate division ZB3	unclassified_candidate division ZB3
Osman et al., 2020	North	Xenia umbellata	Firmicutes	Bacilli	Lactobacillales	Lactobacillaceae
Osman et al., 2020	North	Xenia umbellata	Proteobacteria	Betaproteobacteria	Burkholderiales	Comamonadaceae
Osman et al., 2020	North	Xenia umbellata	Actinobacteria	Actinomycetia	Acidimicrobiales	Acidimicrobiaceae
Osman et al., 2020	North	Xenia umbellata	Proteobacteria	Gammaproteobacteria	Alteromonadales	Ferrimonadaceae
Osman et al., 2020	North	Xenia umbellata	Firmicutes	Bacilli	Bacillales	Staphylococcaceae
Osman et al., 2020	North	Xenia umbellata	Proteobacteria	Oligoflexia	Oligoflexales	Oligoflexaceae
Osman et al., 2020	North	Xenia umbellata	Proteobacteria	Gammaproteobacteria	Aeromonadales	Aeromonadaceae
Osman et al., 2020	North	Xenia umbellata	Actinobacteria	Actinomycetia	Actinomycetales	Thermomonosporaceae
Osman et al., 2020	North	Xenia umbellata	Proteobacteria	Betaproteobacteria	Burkholderiales	unclassified_Burkholderiales
Osman et al., 2020	North	Xenia umbellata	Proteobacteria	Alphaproteobacteria	Rhizobiales	Aurantimonadaceae
Osman et al., 2020	North	Xenia umbellata	Proteobacteria	Gammaproteobacteria	Chromatiales	Ectothiorhodospiraceae
Osman et al., 2020	North	Xenia umbellata	Acidobacteria	unclassified_Acidobacteria	unclassified_Acidobacteria_Gp16	unclassified_Acidobacteria_Gp16
Osman et al., 2020	North	Xenia umbellata	Bacteroidetes	Sphingobacteriia	Sphingobacteriales	Sphingobacteriaceae
Osman et al., 2020	North	Xenia umbellata	Actinobacteria	Actinomycetia	Actinomycetales	Kineosporiaceae
Osman et al., 2020	North	Xenia umbellata	Firmicutes	Bacilli	Bacillales	unclassified_Bacillales
Osman et al., 2020	North	Xenia umbellata	Gemmatimonadetes	Gemmatimonadetes	Gemmatimonadales	Gemmatimonadaceae
Osman et al., 2020	North	Xenia umbellata	Acidobacteria	Holophagae	Acanthopleuribacterales	Acanthopleuribacteraceae
Osman et al., 2020	North	Xenia umbellata	Proteobacteria	Betaproteobacteria	Burkholderiales	Alcaligenaceae
Osman et al., 2020	North	Xenia umbellata	Chlamydiae	Chlamydiia	Chlamydiales	unclassified_Chlamydiales
Osman et al., 2020	North	Xenia umbellata	Bacteroidetes	Bacteroidetes_incertae_sedis	unclassified_Bacteroidetes_incertae_sedis	unclassified_Bacteroidetes_incertae_sedis
Osman et al., 2020	North	Xenia umbellata	DeinococcusxThermus	Deinococci	Thermales	Thermaceae
Osman et al., 2020	North	Xenia umbellata	Proteobacteria	Gammaproteobacteria	Oceanospirillales	Litoricolaceae
Osman et al., 2020	North	Xenia umbellata	Firmicutes	Bacilli	Bacillales	Bacillales_incertae_sedis
Osman et al., 2020	North	Xenia umbellata	Acidobacteria	unclassified_Acidobacteria	unclassified_Acidobacteria_Gp3	unclassified_Acidobacteria_Gp3
Osman et al., 2020	North	Xenia umbellata	Proteobacteria	Deltaproteobacteria	Myxococcales	Polyangiaceae
Osman et al., 2020	North	Xenia umbellata	Actinobacteria	Thermoleophilia	Solirubrobacterales	unclassified_Solirubrobacterales
Osman et al., 2020	North	Xenia umbellata	Actinobacteria	Actinomycetia	Actinomycetales	Nocardiaceae
Osman et al., 2020	North	Xenia umbellata	Firmicutes	Clostridia	Clostridiales	Defluviitaleaceae
Osman et al., 2020	North	Xenia umbellata	Spirochaetes	Spirochaetia	Spirochaetales	Leptospiraceae
Osman et al., 2020	North	Xenia umbellata	Actinobacteria	Actinomycetia	Actinomycetales	Dietziaceae
Osman et al., 2020	North	Xenia umbellata	Planctomycetes	unclassified_Planctomycetes	unclassified_Planctomycetes	unclassified_Planctomycetes
Osman et al., 2020	North	Xenia umbellata	Actinobacteria	Rubrobacteria	Gaiellales	Gaiellaceae
Osman et al., 2020	North	Xenia umbellata	Firmicutes	Clostridia	Clostridiales	Peptococcaceae
Osman et al., 2020	North	Xenia umbellata	Actinobacteria	Actinomycetia	Actinomycetales	Demequinaceae
Osman et al., 2020	North	Xenia umbellata	Acidobacteria	unclassified_Acidobacteria	unclassified_Acidobacteria_Gp1	unclassified_Acidobacteria_Gp1
Osman et al., 2020	North	Xenia umbellata	Chlamydiae	Chlamydiia	Chlamydiales	Simkaniaceae
Osman et al., 2020	North	Xenia umbellata	Proteobacteria	Alphaproteobacteria	Kordiimonadales	Temperatibacteraceae
Osman et al., 2020	North	Xenia umbellata	Proteobacteria	Alphaproteobacteria	Rickettsiales	unclassified_Rickettsiales
Osman et al., 2020	North	Xenia umbellata	Proteobacteria	Deltaproteobacteria	Desulfuromonadales	unclassified_Desulfuromonadales
Osman et al., 2020	North	Xenia umbellata	Planctomycetes	Phycisphaerae	Phycisphaerales	Phycisphaeraceae
Osman et al., 2020	North	Xenia umbellata	Proteobacteria	Alphaproteobacteria	Rhizobiales	Rhizobiales_incertae_sedis
Osman et al., 2020	North	Xenia umbellata	Bacteroidetes	Bacteroidia	Bacteroidales	Bacteroidaceae
Osman et al., 2020	North	Xenia umbellata	Verrucomicrobia	Opitutae	unclassified_Opitutae	unclassified_Opitutae
Osman et al., 2020	North	Xenia umbellata	Lentisphaerae	Lentisphaeria	Lentisphaerales	Lentisphaeraceae
Osman et al., 2020	North	Xenia umbellata	Actinobacteria	Actinomycetia	Actinomycetales	Micromonosporaceae
Osman et al., 2020	North	Xenia umbellata	Proteobacteria	Alphaproteobacteria	Rickettsiales	Rickettsiaceae
Osman et al., 2020	North	Xenia umbellata	Firmicutes	unclassified_Firmicutes	unclassified_Firmicutes	unclassified_Firmicutes
Osman et al., 2020	North	Xenia umbellata	Firmicutes	Bacilli	Bacillales	Bacillales_Incertae Sedis XI
Osman et al., 2020	North	Xenia umbellata	Actinobacteria	Actinomycetia	Actinomycetales	Geodermatophilaceae
Osman et al., 2020	North	Xenia umbellata	Firmicutes	Clostridia	Halanaerobiales	Halanaerobiaceae
Osman et al., 2020	North	Xenia umbellata	Actinobacteria	Actinomycetia	Actinomycetales	Mycobacteriaceae
Osman et al., 2020	North	Xenia umbellata	Chloroflexi	Dehalococcoidetes	unclassified_Dehalococcoidetes	unclassified_Dehalococcoidetes
Osman et al., 2020	North	Xenia umbellata	Proteobacteria	Gammaproteobacteria	Pseudomonadales	Pseudomonadales_incertae_sedis
Osman et al., 2020	North	Xenia umbellata	Nitrospirae	Nitrospira	Nitrospirales	Nitrospiraceae
Osman et al., 2020	North	Xenia umbellata	Proteobacteria	Deltaproteobacteria	Myxococcales	Haliangiaceae
Osman et al., 2020	North	Xenia umbellata	Proteobacteria	Deltaproteobacteria	Desulfovibrionales	unclassified_Desulfovibrionales
Osman et al., 2020	North	Xenia umbellata	Proteobacteria	Deltaproteobacteria	Desulfovibrionales	Desulfovibrionaceae
Osman et al., 2020	North	Xenia umbellata	Proteobacteria	Betaproteobacteria	Burkholderiales	Burkholderiales_incertae_sedis
Osman et al., 2020	North	Xenia umbellata	Bacteroidetes	Bacteroidia	Bacteroidales	Prolixibacteraceae
Osman et al., 2020	North	Xenia umbellata	Proteobacteria	Alphaproteobacteria	Rhizobiales	Bradyrhizobiaceae
Osman et al., 2020	North	Xenia umbellata	Nitrospinae	Nitrospinia	Nitrospinales	Nitrospinaceae
Osman et al., 2020	North	Xenia umbellata	Firmicutes	Erysipelotrichia	Erysipelotrichales	Erysipelotrichaceae
Osman et al., 2020	North	Xenia umbellata	Actinobacteria	Actinomycetia	Actinomycetales	Cellulomonadaceae
Osman et al., 2020	North	Xenia umbellata	Actinobacteria	Actinomycetia	Actinomycetales	Streptomycetaceae
Osman et al., 2020	North	Xenia umbellata	Proteobacteria	Epsilonproteobacteria	Campylobacterales	unclassified_Campylobacterales
Osman et al., 2020	North	Xenia umbellata	Actinobacteria	Actinomycetia	Actinomycetales	Intrasporangiaceae
Osman et al., 2020	North	Xenia umbellata	Firmicutes	Clostridia	Clostridiales	Eubacteriaceae
Osman et al., 2020	North	Xenia umbellata	Firmicutes	Bacilli	Bacillales	Bacillales_Incertae Sedis XII
Osman et al., 2020	North	Xenia umbellata	Proteobacteria	Epsilonproteobacteria	Campylobacterales	Helicobacteraceae
Osman et al., 2020	North	Xenia umbellata	Proteobacteria	Deltaproteobacteria	Myxococcales	Myxococcaceae
Osman et al., 2020	North	Xenia umbellata	Actinobacteria	Actinomycetia	Actinomycetales	Brevibacteriaceae
Osman et al., 2020	North	Xenia umbellata	Proteobacteria	Alphaproteobacteria	Rhizobiales	Cohaesibacteraceae
Osman et al., 2020	North	Xenia umbellata	Actinobacteria	Actinomycetia	Coriobacteriales	Coriobacteriaceae
Roder et al., 2015	Central	Ctenactis echinata	Proteobacteria	Alphaproteobacteria	Rhodobacterales	Rhodobacteraceae
Roder et al., 2015	Central	Ctenactis echinata	Proteobacteria	Alphaproteobacteria	Rhodospirillales	Rhodospirillaceae
Roder et al., 2015	Central	Ctenactis echinata	Bacteroidetes	Flavobacteriia	Flavobacteriales	Flavobacteriaceae
Roder et al., 2015	Central	Ctenactis echinata	Proteobacteria	Gammaproteobacteria	Pseudomonadales	Pseudomonadaceae
Roder et al., 2015	Central	Ctenactis echinata	Proteobacteria	Betaproteobacteria	Burkholderiales	x
Roder et al., 2015	Central	Ctenactis echinata	Firmicutes	Bacilli	Lactobacillales	Streptococcaceae
Roder et al., 2015	Central	Ctenactis echinata	Proteobacteria	Gammaproteobacteria	Alteromonadales	Alteromonadaceae
Roder et al., 2015	Central	Ctenactis echinata	Proteobacteria	Gammaproteobacteria	Pseudomonadales	Moraxellaceae
Roder et al., 2015	Central	Ctenactis echinata	Proteobacteria	Alphaproteobacteria	Pelagibacterales	Pelagibacteraceae
Roder et al., 2015	Central	Ctenactis echinata	Proteobacteria	Alphaproteobacteria	Hyphomicrobiales	Bartonellaceae
Roder et al., 2015	Central	Ctenactis echinata	Proteobacteria	Alphaproteobacteria	Caulobacterales	Caulobacteraceae
Roder et al., 2015	Central	Ctenactis echinata	Proteobacteria	Gammaproteobacteria	Enterobacterales	Enterobacteriaceae
Roder et al., 2015	Central	Ctenactis echinata	Proteobacteria	Gammaproteobacteria	Xanthomonadales	Xanthomonadaceae
Roder et al., 2015	Central	Ctenactis echinata	Bacteroidetes	Flavobacteriia	Flavobacteriales	Blattabacteriaceae
Roder et al., 2015	Central	Ctenactis echinata	Actinobacteria	Actinomycetia	Streptosporangiales	Thermomonosporaceae
Roder et al., 2015	Central	Ctenactis echinata	Firmicutes	Tissierellia	Tissierellales	Peptoniphilaceae
Roder et al., 2015	Central	Ctenactis echinata	Proteobacteria	Gammaproteobacteria	Vibrionales	Vibrionaceae
Roder et al., 2015	Central	Ctenactis echinata	Proteobacteria	Gammaproteobacteria	Oceanospirillales	Endozoicomonadaceae
Roder et al., 2015	Central	Ctenactis echinata	Proteobacteria	Gammaproteobacteria	Vibrionales	Vibrionaceae
Röthig et al., 2016	Central	Pleuractis granulosa	Bacteroidetes	Flavobacteriia	Flavobacteriales	Flavobacteriaceae
Röthig et al., 2016	Central	Pleuractis granulosa	Proteobacteria	Alphaproteobacteria	Pelagibacterales	Pelagibacteraceae
Röthig et al., 2016	Central	Pleuractis granulosa	Proteobacteria	Gammaproteobacteria	Oceanospirillales	Endozoicomonadaceae
Röthig et al., 2016	Central	Pleuractis granulosa	Proteobacteria	Gammaproteobacteria	Vibrionales	Vibrionaceae
Röthig et al., 2016	Central	Pleuractis granulosa	Proteobacteria	Oligoflexia	Bacteriovoracales	Bacteriovoracaceae
Röthig et al., 2016	Central	Pleuractis granulosa	Proteobacteria	Alphaproteobacteria	Rhodospirillales	Rhodospirillaceae
Savary et al., 2021	North	Stylophora pistillata	Bacteroidetes	Bacteroidia	Bacteroidales	Bacteroidaceae
Voolstra et al., 2020	North	Stylophora pistillata	Bacteroidetes	Bacteroidia	Bacteroidales	Bacteroidaceae
Voolstra et al., 2020	Central	Stylophora pistillata	Bacteroidetes	Bacteroidia	Bacteroidales	Bacteroidaceae
Voolstra et al., 2020	North	Stylophora pistillata	Bacteroidetes	Bacteroidia	Marinilabiliales	Bacteroidales incertae sedis
Savary et al., 2021	North	Stylophora pistillata	Bacteroidetes	Bacteroidia	Bacteroidales	Bacteroidetes_BD2x2
Voolstra et al., 2020	North	Stylophora pistillata	Proteobacteria	Gammaproteobacteria	Oceanospirillales	Balneatrichaceae
Voolstra et al., 2020	Central	Stylophora pistillata	Proteobacteria	Gammaproteobacteria	Oceanospirillales	Balneatrichaceae
Savary et al., 2021	North	Stylophora pistillata	Rhodothermaeota	Rhodothermia	Balneolales	Balneolaceae
Voolstra et al., 2020	Central	Stylophora pistillata	Balneolaeota	Balneolia	Balneolales	Balneolaceae
Voolstra et al., 2020	Central	Stylophora pistillata	Bacteroidetes	Bacteroidia	Bacteroidales	Barnesiellaceae
Voolstra et al., 2020	North	Stylophora pistillata	Proteobacteria	Alphaproteobacteria	Rhizobiales	Bartonellaceae
Savary et al., 2021	North	Stylophora pistillata	Proteobacteria	Oligoflexia	Bdellovibrionales	Bdellovibrionaceae
Voolstra et al., 2020	North	Stylophora pistillata	Proteobacteria	Alphaproteobacteria	Rhizobiales	Beijerinckiaceae
Voolstra et al., 2020	Central	Stylophora pistillata	Bacteroidetes	Cytophagia	Cytophagales	Bernardetiaceae
Voolstra et al., 2020	North	Stylophora pistillata	Proteobacteria	Alphaproteobacteria	Rhizobiales	Bradyrhizobiaceae
Voolstra et al., 2020	Central	Stylophora pistillata	Proteobacteria	Alphaproteobacteria	Rhizobiales	Bradyrhizobiaceae
Ngugi et al., 2020	Central	Stylophora pistillata	Actinobacteria	Actinomycetia	Micrococcales	Brevibacteriaceae
Voolstra et al., 2020	North	Stylophora pistillata	Actinobacteria	Actinobacteria	Micrococcales	Brevibacteriaceae
Voolstra et al., 2020	North	Stylophora pistillata	Proteobacteria	Alphaproteobacteria	Rhizobiales	Brucellaceae
Voolstra et al., 2020	Central	Stylophora pistillata	Proteobacteria	Alphaproteobacteria	Rhizobiales	Brucellaceae
Voolstra et al., 2020	North	Stylophora pistillata	Acidobacteria	Acidobacteriia	Bryobacterales	Bryobacteraceae
Bayer et al., 2013	South	Stylophora pistillata	Proteobacteria	Betaproteobacteria	Burkholderiales	Burkholderiaceae
Voolstra et al., 2020	North	Stylophora pistillata	Proteobacteria	Betaproteobacteria	Burkholderiales	Burkholderiaceae
Voolstra et al., 2020	Central	Stylophora pistillata	Proteobacteria	Betaproteobacteria	Burkholderiales	Burkholderiaceae
Voolstra et al., 2020	North	Stylophora pistillata	Proteobacteria	Betaproteobacteria	Burkholderiales	Burkholderiales genera incertae sedis
Voolstra et al., 2020	Central	Stylophora pistillata	Proteobacteria	Betaproteobacteria	Burkholderiales	Burkholderiales genera incertae sedis
Voolstra et al., 2020	North	Stylophora pistillata	Proteobacteria	Epsilonproteobacteria	Campylobacterales	Campylobacteraceae
Voolstra et al., 2020	Central	Stylophora pistillata	Proteobacteria	Epsilonproteobacteria	Campylobacterales	Campylobacteraceae
Savary et al., 2021	North	Stylophora pistillata	Proteobacteria	Alphaproteobacteria	Rickettsiales	Candidatus_Hepatincola
Voolstra et al., 2020	North	Stylophora pistillata	Firmicutes	Bacilli	Lactobacillales	Carnobacteriaceae
Voolstra et al., 2020	Central	Stylophora pistillata	Bacteroidetes	Cytophagia	Cytophagales	Catalimonadaceae
Savary et al., 2021	North	Stylophora pistillata	Proteobacteria	Alphaproteobacteria	Caulobacterales	Caulobacteraceae
Voolstra et al., 2020	North	Stylophora pistillata	Proteobacteria	Alphaproteobacteria	Caulobacterales	Caulobacteraceae
Savary et al., 2021	North	Stylophora pistillata	Proteobacteria	Gammaproteobacteria	Cellvibrionales	Cellvibrionaceae
Voolstra et al., 2020	North	Stylophora pistillata	Proteobacteria	Gammaproteobacteria	Cellvibrionales	Cellvibrionaceae
Voolstra et al., 2020	Central	Stylophora pistillata	Proteobacteria	Gammaproteobacteria	Cellvibrionales	Cellvibrionaceae
Voolstra et al., 2020	Central	Stylophora pistillata	Bacteroidetes	Cytophagia	Cytophagales	Cesiribacteraceae
Voolstra et al., 2020	North	Stylophora pistillata	Proteobacteria	Alphaproteobacteria	Rhizobiales	Chelatococcaceae
Savary et al., 2021	North	Stylophora pistillata	Proteobacteria	Gammaproteobacteria	Burkholderiales	Chitinibacteraceae
Voolstra et al., 2020	North	Stylophora pistillata	Bacteroidetes	Chitinophagia	Chitinophagales	Chitinophagaceae
Voolstra et al., 2020	Central	Stylophora pistillata	Bacteroidetes	Chitinophagia	Chitinophagales	Chitinophagaceae
Savary et al., 2021	North	Stylophora pistillata	Chlamydiae	Chlamydiia	Chlamydiales	Chlamydiaceae
Voolstra et al., 2020	North	Stylophora pistillata	Chlorobi	Chlorobia	Chlorobiales	Chlorobiaceae
Voolstra et al., 2020	Central	Stylophora pistillata	Chlorobi	Chlorobia	Chlorobiales	Chlorobiaceae
Voolstra et al., 2020	North	Stylophora pistillata	Proteobacteria	Gammaproteobacteria	Chromatiales	Chromatiaceae
Voolstra et al., 2020	Central	Stylophora pistillata	Proteobacteria	Gammaproteobacteria	Chromatiales	Chromatiaceae
Voolstra et al., 2020	North	Stylophora pistillata	Proteobacteria	Betaproteobacteria	Neisseriales	Chromobacteriaceae
Savary et al., 2021	North	Stylophora pistillata	Proteobacteria	Alphaproteobacteria	SAR11_clade	Clade_I
Savary et al., 2021	North	Stylophora pistillata	Proteobacteria	Alphaproteobacteria	SAR11_clade	Clade_IV
Bayer et al., 2013	South	Stylophora pistillata	Firmicutes	Clostridia	Eubacteriales	Clostridiaceae
Voolstra et al., 2020	North	Stylophora pistillata	Firmicutes	Clostridia	Clostridiales	Clostridiaceae
Voolstra et al., 2020	Central	Stylophora pistillata	Firmicutes	Clostridia	Clostridiales	Clostridiaceae
Voolstra et al., 2020	Central	Stylophora pistillata	Firmicutes	Clostridia	Clostridiales	Clostridiaceae incertae sedis
Voolstra et al., 2020	North	Stylophora pistillata	Firmicutes	Clostridia	Clostridiales	Clostridiales incertae sedis
Voolstra et al., 2020	Central	Stylophora pistillata	Firmicutes	Clostridia	Clostridiales	Clostridiales incertae sedis
Voolstra et al., 2020	North	Stylophora pistillata	Proteobacteria	Alphaproteobacteria	Rhizobiales	Cohaesibacteraceae
Voolstra et al., 2020	Central	Stylophora pistillata	Proteobacteria	Alphaproteobacteria	Rhizobiales	Cohaesibacteraceae
Savary et al., 2021	North	Stylophora pistillata	Proteobacteria	Gammaproteobacteria	Alteromonadales	Colwelliaceae
Voolstra et al., 2020	North	Stylophora pistillata	Proteobacteria	Gammaproteobacteria	Alteromonadales	Colwelliaceae
Voolstra et al., 2020	Central	Stylophora pistillata	Proteobacteria	Gammaproteobacteria	Alteromonadales	Colwelliaceae
Savary et al., 2021	North	Stylophora pistillata	Proteobacteria	Gammaproteobacteria	Burkholderiales	Comamonadaceae
Voolstra et al., 2020	North	Stylophora pistillata	Proteobacteria	Betaproteobacteria	Burkholderiales	Comamonadaceae
Voolstra et al., 2020	Central	Stylophora pistillata	Proteobacteria	Betaproteobacteria	Burkholderiales	Comamonadaceae
Savary et al., 2021	North	Stylophora pistillata	Actinobacteria	Actinomycetia	Corynebacteriales	Corynebacteriaceae
Voolstra et al., 2020	North	Stylophora pistillata	Actinobacteria	Actinobacteria	Corynebacteriales	Corynebacteriaceae
Voolstra et al., 2020	Central	Stylophora pistillata	Actinobacteria	Actinobacteria	Corynebacteriales	Corynebacteriaceae
Voolstra et al., 2020	North	Stylophora pistillata	Proteobacteria	Gammaproteobacteria	Legionellales	Coxiellaceae
Savary et al., 2021	North	Stylophora pistillata	Chlamydiae	Chlamydiia	Chlamydiales	Criblamydiaceae
Savary et al., 2021	North	Stylophora pistillata	Bacteroidetes	Bacteroidia	Flavobacteriales	Crocinitomicaceae
Voolstra et al., 2020	North	Stylophora pistillata	Bacteroidetes	Flavobacteriia	Flavobacteriales	Crocinitomicaceae
Voolstra et al., 2020	Central	Stylophora pistillata	Bacteroidetes	Flavobacteriia	Flavobacteriales	Crocinitomicaceae
Savary et al., 2021	North	Stylophora pistillata	Bacteroidetes	Bacteroidia	Flavobacteriales	Cryomorphaceae
Voolstra et al., 2020	North	Stylophora pistillata	Bacteroidetes	Flavobacteriia	Flavobacteriales	Cryomorphaceae
Savary et al., 2021	North	Stylophora pistillata	Bacteroidetes	Bacteroidia	Cytophagales	Cyclobacteriaceae
Voolstra et al., 2020	North	Stylophora pistillata	Bacteroidetes	Cytophagia	Cytophagales	Cyclobacteriaceae
Voolstra et al., 2020	Central	Stylophora pistillata	Bacteroidetes	Cytophagia	Cytophagales	Cyclobacteriaceae
Voolstra et al., 2020	North	Stylophora pistillata	Bacteroidetes	Cytophagia	Cytophagales	Cytophagaceae
Voolstra et al., 2020	Central	Stylophora pistillata	Bacteroidetes	Cytophagia	Cytophagales	Cytophagaceae
Voolstra et al., 2020	North	Stylophora pistillata	Actinobacteria	Actinobacteria	Micrococcales	Dermabacteraceae
Ngugi et al., 2020	Central	Stylophora pistillata	Actinobacteria	Actinomycetia	Micrococcales	Dermacoccaceae
Voolstra et al., 2020	North	Stylophora pistillata	Proteobacteria	Deltaproteobacteria	Desulfobacterales	Desulfobacteraceae
Voolstra et al., 2020	Central	Stylophora pistillata	Proteobacteria	Deltaproteobacteria	Desulfobacterales	Desulfobacteraceae
Voolstra et al., 2020	North	Stylophora pistillata	Proteobacteria	Deltaproteobacteria	Desulfobacterales	Desulfobulbaceae
Voolstra et al., 2020	Central	Stylophora pistillata	Proteobacteria	Deltaproteobacteria	Desulfobacterales	Desulfobulbaceae
Bayer et al., 2013	South	Stylophora pistillata	Proteobacteria	Deltaproteobacteria	Desulfovibrionales	Desulfovibrionaceae
Voolstra et al., 2020	Central	Stylophora pistillata	Proteobacteria	Deltaproteobacteria	Desulfovibrionales	Desulfovibrionaceae
Savary et al., 2021	North	Stylophora pistillata	Actinobacteria	Actinomycetia	Corynebacteriales	Dietziaceae
Voolstra et al., 2020	North	Stylophora pistillata	Actinobacteria	Actinobacteria	Corynebacteriales	Dietziaceae
Savary et al., 2021	North	Stylophora pistillata	Bacteroidetes	Bacteroidia	Bacteroidales	Dysgonomonadaceae
Voolstra et al., 2020	North	Stylophora pistillata	Proteobacteria	Gammaproteobacteria	Chromatiales	Ectothiorhodospiraceae
Voolstra et al., 2020	Central	Stylophora pistillata	Proteobacteria	Gammaproteobacteria	Chromatiales	Ectothiorhodospiraceae
Bayer et al., 2013	South	Stylophora pistillata	Proteobacteria	Gammaproteobacteria	Oceanospirillales	Endozoicomonadaceae
Hussien et al., 2019	North	Stylophora pistillata	Proteobacteria	Gammaproteobacteria	Oceanospirillales	Endozoicomonadaceae
Voolstra et al., 2020	North	Stylophora pistillata	Proteobacteria	Gammaproteobacteria	Oceanospirillales	Endozoicomonadaceae
Voolstra et al., 2020	Central	Stylophora pistillata	Proteobacteria	Gammaproteobacteria	Oceanospirillales	Endozoicomonadaceae
Ngugi et al., 2020	Central	Stylophora pistillata	Proteobacteria	Gammaproteobacteria	Enterobacterales	Enterobacteriaceae
Voolstra et al., 2020	North	Stylophora pistillata	Proteobacteria	Gammaproteobacteria	Enterobacterales	Enterobacteriaceae
Voolstra et al., 2020	Central	Stylophora pistillata	Proteobacteria	Gammaproteobacteria	Enterobacterales	Enterobacteriaceae
Ziegler et al., 2016	Central	Pocillopora verrucosa	Proteobacteria	Gammaproteobacteria	Oceanospirillales	Endozoicomonadaceae
Ziegler et al., 2016	Central	Pocillopora verrucosa	Proteobacteria	Gammaproteobacteria	Pseudomonadales	Pseudomonadaceae
Ziegler et al., 2016	Central	Pocillopora verrucosa	Unclassified_bacteria	x	x	x
Ziegler et al., 2016	Central	Pocillopora verrucosa	Bacteroidetes	Flavobacteriia	Flavobacteriales	Flavobacteriaceae
Ziegler et al., 2016	Central	Pocillopora verrucosa	Proteobacteria	Alphaproteobacteria	Rhodobacterales	Rhodobacteraceae
Ziegler et al., 2016	Central	Pocillopora verrucosa	Actinobacteria	Actinomycetia	Micrococcales	Dermabacteraceae
Ziegler et al., 2016	Central	Pocillopora verrucosa	Chlamydiae	Chlamydiia	Parachlamydiales	Simkaniaceae
Ziegler et al., 2016	Central	Pocillopora verrucosa	Proteobacteria	Alphaproteobacteria	Pelagibacterales	Pelagibacteraceae
Ziegler et al., 2016	Central	Pocillopora verrucosa	Proteobacteria	Betaproteobacteria	Burkholderiales	Comamonadaceae
Ziegler et al., 2016	Central	Pocillopora verrucosa	Actinobacteria	Actinomycetia	Corynebacteriales	Dietziaceae
Ziegler et al., 2016	Central	Pocillopora verrucosa	Proteobacteria	Betaproteobacteria	Burkholderiales	Oxalobacteraceae
Ziegler et al., 2019	Central	Acropora hemprichii	Proteobacteria	Alphaproteobacteria	Rhizobiales	Devosiaceae
Ziegler et al., 2016	Central	Acropora hemprichii	Actinobacteria	Actinomycetia	Corynebacteriales	Dietziaceae
Jessen et al., 2013	Central	Acropora hemprichii	Proteobacteria	Gammaproteobacteria	Oceanospirillales	Endozoicomonadaceae
Jessen et al., 2013	Central	Acropora hemprichii	Proteobacteria	Gammaproteobacteria	Enterobacterales	Enterobacteriaceae
Jessen et al., 2013	Central	Acropora hemprichii	Proteobacteria	Gammaproteobacteria	Alteromonadales	Ferrimonadaceae
Jessen et al., 2013	Central	Acropora hemprichii	Bacteroidetes	Flavobacteriia	Flavobacteriales	Flavobacteriaceae
Jessen et al., 2013	Central	Acropora hemprichii	Proteobacteria	Gammaproteobacteria	Oceanospirillales	Halomonadaceae
Ziegler et al., 2019	Central	Acropora hemprichii	Acidobacteria	Holophagae	Holophagales	Holophagaceae
Ziegler et al., 2019	Central	Acropora hemprichii	Bacteroidetes	Cytophagia	Cytophagales	Hymenobacteraceae
Ziegler et al., 2019	Central	Acropora hemprichii	Proteobacteria	Gammaproteobacteria	Pseudomonadales	Moraxellaceae
Ziegler et al., 2019	Central	Acropora hemprichii	Actinobacteria	Actinomycetia	Corynebacteriales	Mycobacteriaceae
Ziegler et al., 2019	Central	Acropora hemprichii	Tenericutes	Mollicutes	Mycoplasmatales	Mycoplasmataceae
Ziegler et al., 2019	Central	Acropora hemprichii	Proteobacteria	Deltaproteobacteria	Myxococcales	Myxococcaceae
Ziegler et al., 2019	Central	Acropora hemprichii	Actinobacteria	Actinomycetia	Propionibacteriales	Nocardioidaceae
Ziegler et al., 2016	Central	Acropora hemprichii	Proteobacteria	Betaproteobacteria	Burkholderiales	Oxalobacteraceae
Ziegler et al., 2019	Central	Acropora hemprichii	Firmicutes	Bacilli	Bacillales	Paenibacillaceae
Ziegler et al., 2016	Central	Acropora hemprichii	Proteobacteria	Alphaproteobacteria	Pelagibacterales	Pelagibacteraceae
Jessen et al., 2013	Central	Acropora hemprichii	Firmicutes	Tissierellia	Tissierellales	Peptoniphilaceae
Ziegler et al., 2019	Central	Acropora hemprichii	Firmicutes	Clostridia	Clostridiales	Peptostreptococcaceae
Jessen et al., 2013	Central	Acropora hemprichii	Proteobacteria	Alphaproteobacteria	Hyphomicrobiales	Phyllobacteriaceae
Ziegler et al., 2019	Central	Acropora hemprichii	Firmicutes	Bacilli	Bacillales	Planococcaceae
Jessen et al., 2013	Central	Acropora hemprichii	Proteobacteria	Gammaproteobacteria	Pseudomonadales	Pseudomonadaceae
Ziegler et al., 2016	Central	Acropora hemprichii	Proteobacteria	Gammaproteobacteria	Pseudomonadales	Pseudomonadaceae
Ziegler et al., 2019	Central	Acropora hemprichii	Proteobacteria	Alphaproteobacteria	Rhizobiales	Rhizobiaceae
Jessen et al., 2013	Central	Acropora hemprichii	Proteobacteria	Alphaproteobacteria	Rhodobacterales	Rhodobacteraceae
Jessen et al., 2013	Central	Acropora hemprichii	Proteobacteria	Alphaproteobacteria	Rhodospirillales	Rhodospirillaceae
Ziegler et al., 2019	Central	Acropora hemprichii	Bacteroidetes	Bacteroidia	Bacteroidales	Rikenellaceae
Ziegler et al., 2019	Central	Acropora hemprichii	Rhodothermaeota	Rhodothermia	Rhodothermales	Rubricoccaceae
Ziegler et al., 2019	Central	Acropora hemprichii	Firmicutes	Clostridia	Clostridiales	Ruminococcaceae
Jessen et al., 2013	Central	Acropora hemprichii	Bacteroidetes	Saprospiria	Saprospirales	Saprospiraceae
Ziegler et al., 2016	Central	Acropora hemprichii	Chlamydiae	Chlamydiia	Parachlamydiales	Simkaniaceae
Ziegler et al., 2019	Central	Acropora hemprichii	Bacteroidetes	Sphingobacteriia	Sphingobacteriales	Sphingobacteriaceae
Ziegler et al., 2019	Central	Acropora hemprichii	Proteobacteria	Alphaproteobacteria	Sphingomonadales	Sphingomonadaceae
Ziegler et al., 2019	Central	Acropora hemprichii	Firmicutes	Bacilli	Bacillales	Sporolactobacillaceae
Ziegler et al., 2019	Central	Acropora hemprichii	Firmicutes	Bacilli	Bacillales	Staphylococcaceae
Ziegler et al., 2019	Central	Acropora hemprichii	Firmicutes	Bacilli	Lactobacillales	Streptococcaceae
Ziegler et al., 2019	Central	Acropora hemprichii	Firmicutes	Clostridia	Clostridiales	Symbiobacteriaceae
Ziegler et al., 2019	Central	Acropora hemprichii	DeinococcusxThermus	Deinococci	Thermales	Thermaceae
Jessen et al., 2013	Central	Acropora hemprichii	Bacteroidetes	Bacteroidia	x	x
Jessen et al., 2013	Central	Acropora hemprichii	Proteobacteria	Gammaproteobacteria	Xanthomonadales	Xanthomonadaceae
Ziegler et al., 2019	Central	Pocillopora verrucosa	Proteobacteria	Betaproteobacteria	Burkholderiales	Alcaligenaceae
Ziegler et al., 2019	Central	Pocillopora verrucosa	Proteobacteria	Alphaproteobacteria	Holosporales	Candidatus Paracaedibacteraceae
Ziegler et al., 2019	Central	Pocillopora verrucosa	Firmicutes	Clostridia	Clostridiales	Clostridiaceae
Ziegler et al., 2019	Central	Pocillopora verrucosa	Firmicutes	Negativicutes	Veillonellales	Veillonellaceae
Ziegler et al., 2019	Central	Pocillopora verrucosa	Proteobacteria	Alphaproteobacteria	Sphingomonadales	Erythrobacteraceae
Ziegler et al., 2019	Central	Pocillopora verrucosa	Proteobacteria	Alphaproteobacteria	Rhodobacterales	Hyphomonadaceae
Ziegler et al., 2019	Central	Pocillopora verrucosa	Planctomycetes	Planctomycetia	Pirellulales	Pirellulaceae
Ziegler et al., 2019	Central	Pocillopora verrucosa	Bacteroidetes	Sphingobacteriia	Sphingobacteriales	Sphingobacteriaceae
Ziegler et al., 2019	Central	Pocillopora verrucosa	Actinobacteria	Actinomycetia	Corynebacteriales	Mycobacteriaceae
Ziegler et al., 2019	Central	Pocillopora verrucosa	Proteobacteria	Alphaproteobacteria	Rhizobiales	Phyllobacteriaceae
Ziegler et al., 2019	Central	Pocillopora verrucosa	Rhodothermaeota	Rhodothermia	Rhodothermales	Rubricoccaceae
Ziegler et al., 2019	Central	Pocillopora verrucosa	Firmicutes	Bacilli	Bacillales	Sporolactobacillaceae
Ziegler et al., 2019	Central	Pocillopora verrucosa	Actinobacteria	Actinomycetia	Propionibacteriales	Nocardioidaceae
Ziegler et al., 2019	Central	Pocillopora verrucosa	Bacteroidetes	Cytophagia	Cytophagales	Cyclobacteriaceae
Ziegler et al., 2019	Central	Pocillopora verrucosa	Bacteroidetes	Cytophagia	Cytophagales	Hymenobacteraceae
Ziegler et al., 2019	Central	Pocillopora verrucosa	Firmicutes	Clostridia	Clostridiales	Ruminococcaceae
Ziegler et al., 2019	Central	Pocillopora verrucosa	Firmicutes	Clostridia	Eubacteriales	unclassified Eubacteriales
Röthig et al., 2017	Central	Eguchipsammia fistula	Proteobacteria	Gammaproteobacteria	Pseudomonadales	Pseudomonadaceae
[truncated: 519 more rows]

## Sheet: Data_set_with_coral's_order
Coral Order	Coral species	Phylum	Class	Order	Family
Scleractinia	Fungia sp.	Proteobacteria	Gammaproteobacteria	Alteromonadales	Alteromonadaceae
Scleractinia	Fungia sp.	Proteobacteria	Gammaproteobacteria	Vibrionales	Vibrionaceae
Scleractinia	Ctenactis cf crassa	Cyanobacteria	Oscillatoriophycideae	Oscillatoriales	x
Scleractinia	Ctenactis cf crassa	Balneolaeota	Balneolia	Balneolales	Balneolaceae
Scleractinia	Ctenactis cf crassa	Verrucomicrobia	Verrucomicrobiae	Verrucomicrobiales	Verrucomicrobiaceae
Scleractinia	Ctenactis cf crassa	Proteobacteria	Gammaproteobacteria	Pasteurellales	Pasteurellaceae
Scleractinia	Ctenactis cf crassa	Proteobacteria	Alphaproteobacteria	Rhodobacterales	Rhodobacteraceae
Scleractinia	Ctenactis cf crassa	Proteobacteria	Gammaproteobacteria	Cellvibrionales	Halieaceae
Scleractinia	Ctenactis cf crassa	Proteobacteria	Gammaproteobacteria	Chromatiales	Chromatiaceae
Scleractinia	Ctenactis cf crassa	Proteobacteria	Gammaproteobacteria	Enterobacterales	Enterobacteriaceae
Scleractinia	Ctenactis cf crassa	Proteobacteria	Betaproteobacteria	Burkholderiales	Alcaligenaceae
Scleractinia	Ctenactis cf crassa	Proteobacteria	Alphaproteobacteria	Caulobacterales	Caulobacteraceae
Scleractinia	Ctenactis cf crassa	Proteobacteria	Alphaproteobacteria	Pelagibacterales	Pelagibacteraceae
Scleractinia	Ctenactis cf crassa	Bacteroidetes	Flavobacteriia	Flavobacteriales	Flavobacteriaceae
Scleractinia	Ctenactis cf crassa	Bacteroidetes	Flavobacteriia	Flavobacteriales	Blattabacteriaceae
Scleractinia	Ctenactis cf crassa	Firmicutes	Clostridia	Eubacteriales	Peptostreptococcaceae
Scleractinia	Ctenactis cf crassa	Firmicutes	Clostridia	Eubacteriales	Clostridiaceae
Scleractinia	Ctenactis cf crassa	Firmicutes	Clostridia	Eubacteriales	Lachnospiraceae
Scleractinia	Ctenactis cf crassa	Actinobacteria	Actinomycetia	Bifidobacteriales	Bifidobacteriaceae
Scleractinia	Ctenactis cf crassa	Firmicutes	Bacilli	Lactobacillales	Carnobacteriaceae
Scleractinia	Ctenactis cf crassa	Cyanobacteria	Oscillatoriophycideae	Chroococcales	Aphanothecaceae
Scleractinia	Ctenactis cf crassa	Proteobacteria	Gammaproteobacteria	Vibrionales	Vibrionaceae
Scleractinia	Ctenactis cf crassa	Proteobacteria	Gammaproteobacteria	Enterobacterales	Erwiniaceae
Scleractinia	Ctenactis cf crassa	Proteobacteria	Gammaproteobacteria	Pseudomonadales	Moraxellaceae
Scleractinia	Ctenactis cf crassa	Proteobacteria	Gammaproteobacteria	Aeromonadales	Aeromonadaceae
Scleractinia	Ctenactis cf crassa	Proteobacteria	Gammaproteobacteria	Thiotrichales	Francisellaceae
Scleractinia	Ctenactis cf crassa	Proteobacteria	Alphaproteobacteria	Rickettsiales	Rickettsiaceae
Scleractinia	Ctenactis cf crassa	Proteobacteria	Alphaproteobacteria	Rickettsiales	Anaplasmataceae
Scleractinia	Ctenactis cf crassa	Proteobacteria	Alphaproteobacteria	Sphingomonadales	Sphingomonadaceae
Scleractinia	Herpolithia limax	Proteobacteria	Gammaproteobacteria	Vibrionales	Vibrionaceae
Scleractinia	Herpolithia limax	Proteobacteria	Gammaproteobacteria	Enterobacterales	Enterobacteriaceae
Scleractinia	Herpolithia limax	Proteobacteria	Alphaproteobacteria	Caulobacterales	Caulobacteraceae
Scleractinia	Herpolithia limax	Proteobacteria	Gammaproteobacteria	x	x
Scleractinia	Herpolithia limax	Proteobacteria	Alphaproteobacteria	Rhodobacterales	Rhodobacteraceae
Scleractinia	Herpolithia limax	Proteobacteria	Alphaproteobacteria	Rickettsiales	Rickettsiaceae
Scleractinia	Herpolithia limax	Proteobacteria	Alphaproteobacteria	Rhodospirillales	Rhodospirillaceae
Scleractinia	Herpolithia limax	Firmicutes	Clostridia	Clostridiales	Clostridiaceae
Scleractinia	Herpolithia limax	Firmicutes	Clostridia	Clostridiales	Peptostreptococcaceae
Scleractinia	Herpolithia limax	Firmicutes	Clostridia	Eubacteriales	Lachnospiraceae
Scleractinia	Herpolithia limax	Actinobacteria	Actinomycetia	Corynebacteriales	Corynebacteriaceae
Scleractinia	Herpolithia limax	Proteobacteria	Alphaproteobacteria	Pelagibacterales	Pelagibacteraceae
Scleractinia	Herpolithia limax	Proteobacteria	Alphaproteobacteria	Hyphomicrobiales	Methylobacteriaceae
Scleractinia	Herpolithia limax	Proteobacteria	Alphaproteobacteria	Rickettsiales	Anaplasmataceae
Scleractinia	Herpolithia limax	Proteobacteria	Gammaproteobacteria	Enterobacterales	Erwiniaceae
Scleractinia	Herpolithia limax	Proteobacteria	Gammaproteobacteria	Pasteurellales	Pasteurellaceae
Scleractinia	Herpolithia limax	Proteobacteria	Gammaproteobacteria	Pseudomonadales	Pseudomonadaceae
Scleractinia	Herpolithia limax	Proteobacteria	Gammaproteobacteria	Thiotrichales	Thiotrichaceae
Scleractinia	Herpolithia limax	Proteobacteria	Gammaproteobacteria	Aeromonadales	Aeromonadaceae
Scleractinia	Herpolithia limax	Bacteroidetes	Flavobacteriia	Flavobacteriales	Weeksellaceae
Scleractinia	Herpolithia limax	Bacteroidetes	Flavobacteriia	Flavobacteriales	Blattabacteriaceae
Scleractinia	Herpolithia limax	Actinobacteria	Actinomycetia	Micrococcales	Dermacoccaceae
Scleractinia	Herpolithia limax	Actinobacteria	Actinomycetia	Streptosporangiales	Nocardiopsaceae
Scleractinia	Herpolithia limax	Tenericutes	Mollicutes	Acholeplasmatales	Acholeplasmataceae
Scleractinia	Herpolithia limax	Proteobacteria	Betaproteobacteria	Burkholderiales	Alcaligenaceae
Scleractinia	Herpolithia limax	Proteobacteria	Betaproteobacteria	Burkholderiales	Oxalobacteraceae
Scleractinia	Herpolithia limax	Proteobacteria	Deltaproteobacteria	Campylobacterales	Helicobacteraceae
Scleractinia	Herpolithia limax	Bacteroidetes	Flavobacteriia	Flavobacteriales	Flavobacteriaceae
Scleractinia	Herpolithia limax	Proteobacteria	Alphaproteobacteria	Sphingomonadales	Sphingomonadaceae
Scleractinia	Herpolithia limax	Proteobacteria	Gammaproteobacteria	Pseudomonadales	Moraxellaceae
Scleractinia	Herpolithia limax	Proteobacteria	Gammaproteobacteria	Thiotrichales	Piscirickettsiaceae
Scleractinia	Herpolithia limax	Proteobacteria	Gammaproteobacteria	Cellvibrionales	Cellvibrionaceae
Scleractinia	Herpolithia limax	Bacteroidetes	Cytophagia	Cytophagales	Flammeovirgaceae
Scleractinia	Herpolithia limax	Bacteroidetes	Saprospiria	Saprospirales	Haliscomenobacteraceae
Scleractinia	Herpolithia limax	Fusobacteria	Fusobacteriia	Fusobacteriales	Fusobacteriaceae
Scleractinia	Herpolithia limax	Firmicutes	Bacilli	Lactobacillales	Streptococcaceae
Scleractinia	Herpolithia limax	Cyanobacteria	Oscillatoriophycideae	Chroococcales	Aphanothecaceae
Scleractinia	Stylophora pistillata	Acidobacteria	Holophagae	Acanthopleuribacterales	Acanthopleuribacteraceae
Scleractinia	Stylophora pistillata	Proteobacteria	Alphaproteobacteria	Rhodospirillales	Acetobacteraceae
Scleractinia	Stylophora pistillata	Actinobacteria	Actinobacteria	Actinomycetales	Actinomycetaceae
Scleractinia	Stylophora pistillata	Firmicutes	Bacilli	Lactobacillales	Aerococcaceae
Scleractinia	Stylophora pistillata	Proteobacteria	Gammaproteobacteria	Aeromonadales	Aeromonadaceae
Scleractinia	Stylophora pistillata	Proteobacteria	Gammaproteobacteria	Aeromonadales	Aeromonadaceae
Scleractinia	Stylophora pistillata	Proteobacteria	Betaproteobacteria	Burkholderiales	Alcaligenaceae
Scleractinia	Stylophora pistillata	Proteobacteria	Betaproteobacteria	Burkholderiales	Alcaligenaceae
Scleractinia	Stylophora pistillata	Proteobacteria	Betaproteobacteria	Burkholderiales	Alcaligenaceae
Scleractinia	Acropora humilis	Proteobacteria	Gammaproteobacteria	x	x
Scleractinia	Acropora humilis	Proteobacteria	Gammaproteobacteria	Alteromonadales	Alteromonadaceae
Scleractinia	Acropora humilis	Proteobacteria	Gammaproteobacteria	Oceanospirillales	Endozoicomonadaceae
Scleractinia	Pocillopora cf damicornis	Proteobacteria	Gammaproteobacteria	Oceanospirillales	Endozoicomonadaceae
Scleractinia	Pocillopora cf damicornis	Proteobacteria	Gammaproteobacteria	x	x
Scleractinia	Pocillopora cf damicornis	Proteobacteria	Alphaproteobacteria	Rickettsiales	Anaplasmataceae
Scleractinia	Pocillopora cf damicornis	Proteobacteria	Gammaproteobacteria	Alteromonadales	Alteromonadaceae
Scleractinia	Pocillopora cf damicornis	Proteobacteria	Alphaproteobacteria	Rhodobacterales	Rhodobacteraceae
Alcyonacea	Melithaea rubrinodis	Actinobacteria	Actinomycetia	Micrococcales	Intrasporangiaceae
Alcyonacea	Melithaea rubrinodis	Actinobacteria	x	x	x
Alcyonacea	Melithaea rubrinodis	Bacteroidetes	Bacteroidia	Bacteroidales	Porphyromonadaceae
Alcyonacea	Melithaea rubrinodis	Bacteroidetes	Cytophagia	Cytophagales	Flammeovirgaceae
Alcyonacea	Melithaea rubrinodis	Bacteroidetes	Cytophagia	Cytophagales	Fulvivirgaceae
Alcyonacea	Melithaea rubrinodis	Bacteroidetes	Cytophagia	Cytophagales	Hymenobacteraceae
Alcyonacea	Melithaea rubrinodis	Bacteroidetes	Cytophagia	Cytophagales	Roseivirgaceae
Alcyonacea	Melithaea rubrinodis	Bacteroidetes	Flavobacteriia	Flavobacteriales	Flavobacteriaceae
Alcyonacea	Melithaea rubrinodis	Chlamydiae	Chlamydiia	Parachlamydiales	Simkaniaceae
Alcyonacea	Melithaea rubrinodis	Cyanobacteria	Cyanophyceae	Synechococcales	Prochloraceae
Alcyonacea	Melithaea rubrinodis	Cyanobacteria	Cyanophyceae	Synechococcales	Synechococcaceae
Alcyonacea	Melithaea rubrinodis	Firmicutes	Bacilli	Bacillales	Staphylococcaceae
Alcyonacea	Melithaea rubrinodis	Firmicutes	Bacilli	Lactobacillales	Carnobacteriaceae
Alcyonacea	Melithaea rubrinodis	Firmicutes	Clostridia	Clostridiales	Peptostreptococcaceae
Alcyonacea	Melithaea rubrinodis	Proteobacteria	Alphaproteobacteria	Hyphomicrobiales	Phyllobacteriaceae
Alcyonacea	Melithaea rubrinodis	Proteobacteria	Alphaproteobacteria	Maricaulales	Maricaulaceae
Alcyonacea	Melithaea rubrinodis	Proteobacteria	Alphaproteobacteria	Parvularculales	Parvularculaceae
Alcyonacea	Melithaea rubrinodis	Proteobacteria	Alphaproteobacteria	Pelagibacterales	Pelagibacteraceae
Alcyonacea	Melithaea rubrinodis	Proteobacteria	Alphaproteobacteria	Rhodobacterales	Hyphomonadaceae
Alcyonacea	Melithaea rubrinodis	Proteobacteria	Alphaproteobacteria	Rhodobacterales	Rhodobacteraceae
Alcyonacea	Melithaea rubrinodis	Proteobacteria	Alphaproteobacteria	Rickettsiales	Anaplasmataceae
Alcyonacea	Melithaea rubrinodis	Proteobacteria	Alphaproteobacteria	Rickettsiales	Candidatus Midichloriaceae
Alcyonacea	Melithaea rubrinodis	Proteobacteria	Betaproteobacteria	Burkholderiales	Alcaligenaceae
Alcyonacea	Melithaea rubrinodis	Proteobacteria	Betaproteobacteria	Burkholderiales	Burkholderiaceae
Alcyonacea	Melithaea rubrinodis	Proteobacteria	Betaproteobacteria	Campylobacterales	Campylobacteraceae
Alcyonacea	Melithaea rubrinodis	Proteobacteria	Betaproteobacteria	Campylobacterales	Helicobacteraceae
Alcyonacea	Melithaea rubrinodis	Proteobacteria	Betaproteobacteria	Nitrosomonadales	Methylophilaceae
Alcyonacea	Melithaea rubrinodis	Proteobacteria	Deltaproteobacteria	Myxococcales	Polyangiaceae
Alcyonacea	Melithaea rubrinodis	Proteobacteria	Gammaproteobacteria	Alteromonadales	Alteromonadaceae
Alcyonacea	Melithaea rubrinodis	Proteobacteria	Gammaproteobacteria	Alteromonadales	Colwelliaceae
Alcyonacea	Melithaea rubrinodis	Proteobacteria	Gammaproteobacteria	Cellvibrionales	Halieaceae
Alcyonacea	Melithaea rubrinodis	Proteobacteria	Gammaproteobacteria	Chromatiales	Chromatiaceae
Alcyonacea	Melithaea rubrinodis	Proteobacteria	Gammaproteobacteria	Chromatiales	Ectothiorhodospiraceae
Alcyonacea	Melithaea rubrinodis	Proteobacteria	Gammaproteobacteria	Enterobacterales	Enterobacteriaceae
Alcyonacea	Melithaea rubrinodis	Proteobacteria	Gammaproteobacteria	Enterobacterales	Erwiniaceae
Alcyonacea	Melithaea rubrinodis	Proteobacteria	Gammaproteobacteria	Legionellales	Coxiellaceae
Alcyonacea	Melithaea rubrinodis	Proteobacteria	Gammaproteobacteria	Methylococcales	Methylococcaceae
Alcyonacea	Melithaea rubrinodis	Proteobacteria	Gammaproteobacteria	Pseudomonadales	Pseudomonadaceae
Alcyonacea	Melithaea rubrinodis	Proteobacteria	Gammaproteobacteria	Vibrionales	Vibrionaceae
Alcyonacea	Melithaea rubrinodis	Spirochaetes	Spirochaetia	Spirochaetales	Spirochaetaceae
Alcyonacea	Siphonogorgia sp.	Acidobacteria	Acidobacteriia	Acidobacteriales	Acidobacteriaceae
Alcyonacea	Siphonogorgia sp.	Acidobacteria	x	x	x
Alcyonacea	Siphonogorgia sp.	Actinobacteria	Actinomycetia	Bifidobacteriales	Bifidobacteriaceae
Alcyonacea	Siphonogorgia sp.	Actinobacteria	Actinomycetia	Micrococcales	Micrococcaceae
Alcyonacea	Siphonogorgia sp.	Actinobacteria	Coriobacteriia	Coriobacteriales	Atopobiaceae
Alcyonacea	Siphonogorgia sp.	Bacteroidetes	Bacteroidia	Bacteroidales	Porphyromonadaceae
Alcyonacea	Siphonogorgia sp.	Bacteroidetes	Flavobacteriia	Flavobacteriales	Flavobacteriaceae
Alcyonacea	Siphonogorgia sp.	Chlamydiae	Chlamydiia	Parachlamydiales	Waddliaceae
Alcyonacea	Siphonogorgia sp.	Cyanobacteria	Oscillatoriophycideae	Synechococcales	Synechococcaceae
Alcyonacea	Siphonogorgia sp.	DeinococcusxThermus	Deinococci	Deinococcales	Deinococcaceae
Alcyonacea	Siphonogorgia sp.	DeinococcusxThermus	Deinococci	Thermales	Thermaceae
Alcyonacea	Siphonogorgia sp.	Elusimicrobia	Elusimicrobia	Elusimicrobiales	Elusimicrobiaceae
Alcyonacea	Siphonogorgia sp.	Firmicutes	Bacilli	Bacillales	Staphylococcaceae
Alcyonacea	Siphonogorgia sp.	Firmicutes	Bacilli	Lactobacillales	Lactobacillaceae
Alcyonacea	Siphonogorgia sp.	Firmicutes	Bacilli	Lactobacillales	Streptococcaceae
Alcyonacea	Siphonogorgia sp.	Firmicutes	Negativicutes	Selenomonadales	Sporomusaceae
Alcyonacea	Siphonogorgia sp.	Firmicutes	Tissierellia	Tissierellales	Peptoniphilaceae
Alcyonacea	Siphonogorgia sp.	Proteobacteria	Alphaproteobacteria	Caulobacterales	Caulobacteraceae
Alcyonacea	Siphonogorgia sp.	Proteobacteria	Alphaproteobacteria	Hyphomicrobiales	Phyllobacteriaceae
Alcyonacea	Siphonogorgia sp.	Proteobacteria	Alphaproteobacteria	Hyphomonadales	Hyphomonadaceae
Alcyonacea	Siphonogorgia sp.	Proteobacteria	Alphaproteobacteria	Maricaulales	Maricaulaceae
Alcyonacea	Siphonogorgia sp.	Proteobacteria	Alphaproteobacteria	Pelagibacterales	Pelagibacteraceae
Alcyonacea	Siphonogorgia sp.	Proteobacteria	Alphaproteobacteria	Rhodobacterales	Rhodobacteraceae
Alcyonacea	Siphonogorgia sp.	Proteobacteria	Alphaproteobacteria	Rickettsiales	Anaplasmataceae
Alcyonacea	Siphonogorgia sp.	Proteobacteria	Alphaproteobacteria	Rickettsiales	Rickettsiaceae
Alcyonacea	Siphonogorgia sp.	Proteobacteria	Betaproteobacteria	Burkholderiales	Alcaligenaceae
Alcyonacea	Siphonogorgia sp.	Proteobacteria	Betaproteobacteria	Burkholderiales	Burkholderiaceae
Alcyonacea	Siphonogorgia sp.	Proteobacteria	Deltaproteobacteria	Desulfovibrionales	Desulfovibrionaceae
Alcyonacea	Siphonogorgia sp.	Proteobacteria	Epsilonproteobacteria	Campylobacterales	Campylobacteraceae
Alcyonacea	Siphonogorgia sp.	Proteobacteria	Epsilonproteobacteria	Nautiliales	Nautiliaceae
Alcyonacea	Siphonogorgia sp.	Proteobacteria	Gammaproteobacteria	Alteromonadales	Colwelliaceae
Alcyonacea	Siphonogorgia sp.	Proteobacteria	Gammaproteobacteria	Alteromonadales	Shewanellaceae
Alcyonacea	Siphonogorgia sp.	Proteobacteria	Gammaproteobacteria	Enterobacterales	Enterobacteriaceae
Alcyonacea	Siphonogorgia sp.	Proteobacteria	Gammaproteobacteria	Legionellales	Coxiellaceae
Alcyonacea	Siphonogorgia sp.	Proteobacteria	Gammaproteobacteria	Methylococcales	Methylococcaceae
Alcyonacea	Siphonogorgia sp.	Proteobacteria	Gammaproteobacteria	Pseudomonadales	Pseudomonadaceae
Alcyonacea	Siphonogorgia sp.	Proteobacteria	Gammaproteobacteria	Thiotrichales	Francisellaceae
Alcyonacea	Siphonogorgia sp.	Proteobacteria	Gammaproteobacteria	Vibrionales	Vibrionaceae
Alcyonacea	Siphonogorgia sp.	Proteobacteria	Gammaproteobacteria	Xanthomonadales	Rhodanobacteraceae
Alcyonacea	Siphonogorgia sp.	Proteobacteria	Gammaproteobacteria	Xanthomonadales	Xanthomonadaceae
Alcyonacea	Siphonogorgia sp.	Spirochaetes	Spirochaetia	Spirochaetales	Spirochaetaceae
Scleractinia	Porites lobata	Firmicutes	Bacilli	Bacillales	Staphylococcaceae
Scleractinia	Porites lobata	Proteobacteria	Gammaproteobacteria	Vibrionales	Vibrionaceae
Scleractinia	Porites lobata	Proteobacteria	Betaproteobacteria	Burkholderiales	Comamonadaceae
Scleractinia	Porites lobata	Proteobacteria	Betaproteobacteria	Burkholderiales	Oxalobacteraceae
Scleractinia	Porites lobata	Proteobacteria	Alphaproteobacteria	Rhizobiales	x
Scleractinia	Porites lobata	Proteobacteria	Alphaproteobacteria	Caulobacterales	Caulobacteraceae
Scleractinia	Porites lobata	Bacteroidetes	Saprospiria	Saprospirales	Saprospiraceae
Scleractinia	Porites lobata	Bacteroidetes	Cytophagia	Cytophagales	Flammeovirgaceae
Scleractinia	Porites lobata	Proteobacteria	Alphaproteobacteria	Rhodospirillales	Rhodospirillaceae
Scleractinia	Porites lobata	Bacteroidetes	Flavobacteriia	Flavobacteriales	Cryomorphaceae
Scleractinia	Porites lobata	Actinobacteria	Actinomycetia	Corynebacteriales	Dietziaceae
Scleractinia	Porites lobata	Proteobacteria	Alphaproteobacteria	Pelagibacterales	Pelagibacteraceae
Scleractinia	Porites lobata	Actinobacteria	Actinomycetia	Micrococcales	Dermabacteraceae
Scleractinia	Porites lobata	Proteobacteria	Alphaproteobacteria	Rhodobacterales	Rhodobacteraceae
Scleractinia	Porites lobata	Proteobacteria	Gammaproteobacteria	Oceanospirillales	Halomonadaceae
Scleractinia	Porites lobata	Bacteroidetes	Flavobacteriia	Flavobacteriales	Flavobacteriaceae
Scleractinia	Porites lobata	Proteobacteria	Gammaproteobacteria	Pseudomonadales	Pseudomonadaceae
Scleractinia	Acropora hemprichii	Proteobacteria	Alphaproteobacteria	Rhodospirillales	Acetobacteraceae
Scleractinia	Acropora hemprichii	Actinobacteria	Actinomycetia	Actinomycetales	Actinomycetaceae
Scleractinia	Acropora hemprichii	Proteobacteria	Gammaproteobacteria	Alteromonadales	Alteromonadaceae
Scleractinia	Acropora hemprichii	Proteobacteria	Betaproteobacteria	Rhodocyclales	Azonexaceae
Scleractinia	Acropora hemprichii	Firmicutes	Bacilli	Bacillales	Bacillaceae
Scleractinia	Acropora hemprichii	Bacteroidetes	Bacteroidia	Bacteroidales	Bacteroidaceae
Scleractinia	Acropora hemprichii	Proteobacteria	Alphaproteobacteria	Hyphomicrobiales	Bartonellaceae
Scleractinia	Acropora hemprichii	Bacteroidetes	Flavobacteriia	Flavobacteriales	Blattabacteriaceae
Scleractinia	Acropora hemprichii	Proteobacteria	Betaproteobacteria	Burkholderiales	Burkholderiaceae
Scleractinia	Acropora hemprichii	Proteobacteria	Epsilonproteobacteria	Campylobacterales	Campylobacteraceae
Scleractinia	Acropora hemprichii	Proteobacteria	Alphaproteobacteria	Caulobacterales	Caulobacteraceae
Scleractinia	Acropora hemprichii	Chlamydiae	Chlamydiia	Chlamydiales	Chlamydiaceae
Scleractinia	Acropora hemprichii	Proteobacteria	Gammaproteobacteria	Chromatiales	Chromatiaceae
Scleractinia	Acropora hemprichii	Firmicutes	Clostridia	Clostridiales	Clostridiaceae
Scleractinia	Acropora hemprichii	Proteobacteria	Gammaproteobacteria	Alteromonadales	Colwelliaceae
Scleractinia	Acropora hemprichii	Proteobacteria	Betaproteobacteria	Burkholderiales	Comamonadaceae
Scleractinia	Acropora hemprichii	Actinobacteria	Actinomycetia	Corynebacteriales	Corynebacteriaceae
Scleractinia	Acropora hemprichii	Bacteroidetes	Cytophagia	Cytophagales	Cyclobacteriaceae
Scleractinia	Acropora hemprichii	Bacteroidetes	Cytophagia	Cytophagales	Cytophagaceae
Scleractinia	Acropora hemprichii	Actinobacteria	Actinomycetia	Micrococcales	Dermabacteraceae
Scleractinia	Pleuractis granulosa	Proteobacteria	Betaproteobacteria	Burkholderiales	Oxalobacteraceae
Scleractinia	Pleuractis granulosa	Proteobacteria	Betaproteobacteria	x	x
Scleractinia	Pleuractis granulosa	Proteobacteria	Betaproteobacteria	Burkholderiales	Alcaligenaceae
Scleractinia	Pleuractis granulosa	Proteobacteria	Gammaproteobacteria	Pseudomonadales	Pseudomonadaceae
Scleractinia	Pleuractis granulosa	Proteobacteria	Gammaproteobacteria	Xanthomonadales	Xanthomonadaceae
Scleractinia	Pleuractis granulosa	Proteobacteria	Gammaproteobacteria	Alteromonadales	Alteromonadaceae
Scleractinia	Pleuractis granulosa	Proteobacteria	Alphaproteobacteria	Rhizobiales	Rhizobiaceae
Scleractinia	Pleuractis granulosa	Proteobacteria	Alphaproteobacteria	Rhodobacterales	Rhodobacteraceae
Scleractinia	Lobactis scutaria	Actinobacteria	Actinomycetia	Micromonosporales	Micromonosporaceae
Scleractinia	Lobactis scutaria	Bacteroidetes	Cytophagia	Cytophagales	Cytophagaceae
Scleractinia	Lobactis scutaria	Bacteroidetes	Flavobacteriia	Flavobacteriales	Weeksellaceae
Scleractinia	Lobactis scutaria	Firmicutes	Bacilli	Bacillales	Staphylococcaceae
Scleractinia	Lobactis scutaria	Proteobacteria	Alphaproteobacteria	Rhodobacterales	Rhodobacteraceae
Scleractinia	Lobactis scutaria	Proteobacteria	Betaproteobacteria	Burkholderiales	Comamonadaceae
Scleractinia	Lobactis scutaria	Proteobacteria	Gammaproteobacteria	Enterobacterales	Enterobacteriaceae
Scleractinia	Lobactis scutaria	Proteobacteria	Gammaproteobacteria	Pseudomonadales	Moraxellaceae
Scleractinia	Lobactis scutaria	Proteobacteria	Gammaproteobacteria	Vibrionales	Vibrionaceae
Scleractinia	Lobactis scutaria	Proteobacteria	Gammaproteobacteria	Xanthomonadales	Xanthomonadaceae
Scleractinia	Lobactis scutaria	Proteobacteria	uncultured_gammaproteobacterium	x	x
Scleractinia	Platygyra lamellina	Actinobacteria	Actinomycetia	Micrococcales	Micrococcaceae
Scleractinia	Platygyra lamellina	Actinobacteria	Actinomycetia	Micromonosporales	Micromonosporaceae
Scleractinia	Platygyra lamellina	Actinobacteria	Actinomycetia	Pseudonocardiales	Pseudonocardiaceae
Scleractinia	Platygyra lamellina	Firmicutes	Bacilli	Bacillales	Staphylococcaceae
Scleractinia	Platygyra lamellina	Firmicutes	Bacilli	Lactobacillales	Streptococcaceae
Scleractinia	Platygyra lamellina	Proteobacteria	Betaproteobacteria	Burkholderiales	Comamonadaceae
Scleractinia	Platygyra lamellina	Proteobacteria	Gammaproteobacteria	Enterobacterales	Enterobacteriaceae
Scleractinia	Platygyra lamellina	Proteobacteria	Gammaproteobacteria	Pseudomonadales	Pseudomonadaceae
Scleractinia	Platygyra lamellina	Proteobacteria	uncultured_gammaproteobacterium	x	x
Scleractinia	Acropora eurystoma	Proteobacteria	Alphaproteobacteria	x	x
Scleractinia	Acropora eurystoma	Proteobacteria	Gammaproteobacteria	Alteromonadales	Idiomarinaceae
Scleractinia	Acropora eurystoma	Proteobacteria	Alphaproteobacteria	Hyphomicrobiales	Stappiaceae
Scleractinia	Acropora eurystoma	Proteobacteria	Alphaproteobacteria	Rhodobacterales	Rhodobacteraceae
Scleractinia	Acropora eurystoma	Proteobacteria	Alphaproteobacteria	Hyphomicrobiales	Rhizobiaceae
Scleractinia	Acropora eurystoma	Proteobacteria	Betaproteobacteria	Burkholderiales	Alcaligenaceae
Scleractinia	Acropora eurystoma	Firmicutes	Bacilli	Bacillales	Bacillaceae
Scleractinia	Acropora eurystoma	Firmicutes	Bacilli	Bacillales	Staphylococcaceae
Scleractinia	Acropora eurystoma	Proteobacteria	Gammaproteobacteria	Pseudomonadales	Moraxellaceae
Scleractinia	Acropora eurystoma	Proteobacteria	Gammaproteobacteria	Alteromonadales	Pseudoalteromonadaceae
Scleractinia	Acropora eurystoma	Proteobacteria	Gammaproteobacteria	Pseudomonadales	Pseudomonadaceae
Scleractinia	Acropora eurystoma	Proteobacteria	Gammaproteobacteria	Vibrionales	Vibrionaceae
Scleractinia	Acropora eurystoma	Proteobacteria	Gammaproteobacteria	Alteromonadales	Alteromonadaceae
Scleractinia	Acropora eurystoma	Proteobacteria	Gammaproteobacteria	Cellvibrionales	Microbulbiferaceae
Scleractinia	Acropora eurystoma	Proteobacteria	Gammaproteobacteria	Oceanospirillales	Saccharospirillaceae
Scleractinia	Acropora eurystoma	Acidobacteria	Acidimicrobiia	Acidimicrobiales	Acidimicrobiaceae
Scleractinia	Acropora eurystoma	Acidobacteria	Acidobacteriia	Acidobacteriales	Acidobacteriaceae
Scleractinia	Acropora eurystoma	Actinobacteria	Holophagae	Acanthopleuribacterales	Acanthopleuribacteraceae
Scleractinia	Acropora eurystoma	Proteobacteria	Alphaproteobacteria	Sphingomonadales	Erythrobacteraceae
Scleractinia	Acropora eurystoma	Proteobacteria	Alphaproteobacteria	Rhodospirillales	Rhodospirillaceae
Scleractinia	Acropora eurystoma	Bacteroidetes	Flavobacteriia	Flavobacteriales	Flavobacteriaceae
Scleractinia	Acropora eurystoma	Bacteroidetes	Cytophagia	Cytophagales	Flexibacteraceae
Scleractinia	Acropora eurystoma	Proteobacteria	Betaproteobacteria	Burkholderiales	Burkholderiaceae
Scleractinia	Acropora eurystoma	Cyanobacteria	Cyanophyceae	Nostocales	Calotrichaceae
Scleractinia	Acropora eurystoma	Cyanobacteria	Cyanophyceae	Synechococcales	Leptolyngbyaceae
Scleractinia	Acropora eurystoma	Cyanobacteria	Oscillatoriophycideae	Oscillatoriales	Oscillatoriaceae
Scleractinia	Acropora eurystoma	Cyanobacteria	Cyanophyceae	Synechococcales	Pseudanabaenaceae
Scleractinia	Acropora eurystoma	Cyanobacteria	Oscillatoriophycideae	Oscillatoriales	Microcoleaceae
Scleractinia	Acropora eurystoma	Cyanobacteria	Cyanophyceae	Pleurocapsales	Xenococcaceae
Scleractinia	Acropora eurystoma	Proteobacteria	Deltaproteobacteria	Desulfobacterales	Desulfobacteraceae
Scleractinia	Acropora eurystoma	Proteobacteria	Deltaproteobacteria	Desulfurellales	Desulfurellaceae
Scleractinia	Acropora eurystoma	Proteobacteria	Epsilonproteobacteria	Campylobacterales	Campylobacteraceae
Scleractinia	Acropora eurystoma	Firmicutes	Clostridia	Eubacteriales	Clostridiaceae
Scleractinia	Acropora eurystoma	Firmicutes	Bacilli	Lactobacillales	Streptococcaceae
Scleractinia	Acropora eurystoma	Proteobacteria	Gammaproteobacteria	Oceanospirillales	Endozoicomonadaceae
Scleractinia	Acropora eurystoma	Proteobacteria	Gammaproteobacteria	Cellvibrionales	Halieaceae
Scleractinia	Acropora eurystoma	Proteobacteria	Gammaproteobacteria	Oceanospirillales	Oceanospirillaceae
Scleractinia	Acropora eurystoma	Actinobacteria	Actinomycetia	Micrococcales	Micrococcaceae
Scleractinia	Acropora eurystoma	Cyanobacteria	Cyanophyceae	Nostocales	Scytonemataceae
Scleractinia	Acropora eurystoma	Cyanobacteria	Cyanophyceae	Synechococcales	Prochloraceae
Scleractinia	Euphyllia paradivisa	Proteobacteria	x	x	x
Scleractinia	Euphyllia paradivisa	Proteobacteria	Gammaproteobacteria	Alteromonadales	Colwelliaceae
Scleractinia	Euphyllia paradivisa	Proteobacteria	Gammaproteobacteria	Vibrionales	Vibrionaceae
Scleractinia	Euphyllia paradivisa	Proteobacteria	Gammaproteobacteria	Cellvibrionales	Spongiibacteraceae
Scleractinia	Euphyllia paradivisa	Proteobacteria	Gammaproteobacteria	Pseudomonadales	Moraxellaceae
Scleractinia	Euphyllia paradivisa	Proteobacteria	Gammaproteobacteria	Enterobacterales	Morganellaceae
Scleractinia	Euphyllia paradivisa	Proteobacteria	Alphaproteobacteria	Rhodobacterales	Rhodobacteraceae
Scleractinia	Euphyllia paradivisa	Proteobacteria	Alphaproteobacteria	Hyphomicrobiales	Stappiaceae
Scleractinia	Euphyllia paradivisa	Proteobacteria	Alphaproteobacteria	Hyphomicrobiales	Phyllobacteriaceae
Scleractinia	Euphyllia paradivisa	Proteobacteria	Alphaproteobacteria	Hyphomicrobiales	Hyphomicrobiaceae
Scleractinia	Euphyllia paradivisa	Proteobacteria	Alphaproteobacteria	Rickettsiales	Rickettsiaceae
Scleractinia	Euphyllia paradivisa	Proteobacteria	Alphaproteobacteria	Sphingomonadales	Sphingomonadaceae
Scleractinia	Euphyllia paradivisa	Proteobacteria	Deltaproteobacteria	Desulfovibrionales	Desulfovibrionaceae
Scleractinia	Euphyllia paradivisa	Proteobacteria	Deltaproteobacteria	Desulfuromonadales	Desulfuromonadaceae
Scleractinia	Euphyllia paradivisa	Proteobacteria	Deltaproteobacteria	unclassified Deltaproteobacteria	Candidatus Babeliaceae
Scleractinia	Euphyllia paradivisa	Proteobacteria	Betaproteobacteria	Nitrosomonadales	Nitrosomonadaceae
Scleractinia	Euphyllia paradivisa	Proteobacteria	Betaproteobacteria	Neisseriales	Neisseriaceae
Scleractinia	Euphyllia paradivisa	Bacteroidetes	Flavobacteriia	Flavobacteriales	Flavobacteriaceae
Scleractinia	Euphyllia paradivisa	Cyanobacteria	Oscillatoriophycideae	Chroococcales	Aphanothecaceae
Scleractinia	Euphyllia paradivisa	Firmicutes	Clostridia	Eubacteriales	Clostridiaceae
Scleractinia	Euphyllia paradivisa	Firmicutes	Bacilli	Bacillales	Bacillaceae
Scleractinia	Euphyllia paradivisa	Firmicutes	Bacilli	Lactobacillales	Lactobacillaceae
Scleractinia	Euphyllia paradivisa	Actinobacteria	Actinomycetia	Corynebacteriales	Mycobacteriaceae
Scleractinia	Euphyllia paradivisa	Fusobacteria	Fusobacteriia	Fusobacteriales	Fusobacteriaceae
Scleractinia	Euphyllia paradivisa	Balneolaeota	Balneolia	Balneolales	Balneolaceae
Scleractinia	Euphyllia paradivisa	Spirochaetes	Spirochaetia	Leptospirales	Leptospiraceae
Scleractinia	Pachyseris speciosa	Proteobacteria	Alphaproteobacteria	Rhodobacterales	Rhodobacteraceae
Scleractinia	Pachyseris speciosa	Proteobacteria	Betaproteobacteria	x	x
Scleractinia	Pachyseris speciosa	Firmicutes	Clostridia	Eubacteriales	Peptostreptococcaceae
Scleractinia	Pachyseris speciosa	Actinobacteria	Actinomycetia	Streptomycetales	Streptomycetaceae
Alcyonacea	Mycedium elephantotus	Proteobacteria	Gammaproteobacteria	Vibrionales	Vibrionaceae
Alcyonacea	Mycedium elephantotus	Proteobacteria	Betaproteobacteria	Burkholderiales	Burkholderiaceae
Alcyonacea	Mycedium elephantotus	Firmicutes	Clostridia	Eubacteriales	Peptostreptococcaceae
Alcyonacea	Mycedium elephantotus	Proteobacteria	Gammaproteobacteria	Enterobacterales	Enterobacteriaceae
Alcyonacea	Mycedium elephantotus	Proteobacteria	Alphaproteobacteria	x	x
Alcyonacea	Mycedium elephantotus	Firmicutes	Bacilli	Lactobacillales	Enterococcaceae
Scleractinia	Fungia sp.	Proteobacteria	Alphaproteobacteria	Rhodobacterales	Rhodobacteraceae
Scleractinia	Fungia sp.	Proteobacteria	Gammaproteobacteria	Enterobacterales	x
Scleractinia	Fungia sp.	Proteobacteria	Alphaproteobacteria	Hyphomonadales	Hyphomonadaceae
Scleractinia	Fungia sp.	Actinobacteria	Actinomycetia	Corynebacteriales	Mycoplasmataceae
Scleractinia	Fungia sp.	Cyanobacteria	Cyanophyceae	Nostocales	Hapalosiphonaceae
Scleractinia	Fungia sp.	Actinobacteria	Actinomycetia	Propionibacteriales	Propionibacteriaceae
Scleractinia	Fungia sp.	Proteobacteria	Betaproteobacteria	Burkholderiales	Burkholderiaceae
Scleractinia	Fungia sp.	Firmicutes	Bacilli	Lactobacillales	Enterococcaceae
Scleractinia	Fungia sp.	Firmicutes	Clostridia	Eubacteriales	Peptostreptococcaceae
Scleractinia	Fungia sp.	Proteobacteria	Betaproteobacteria	Burkholderiales	Comamonadaceae
Scleractinia	Fungia sp.	Proteobacteria	Gammaproteobacteria	Enterobacterales	Enterobacteriaceae
Scleractinia	Fungia sp.	Proteobacteria	Alphaproteobacteria	Rhodospirillales	Rhodospirillaceae
Scleractinia	Fungia sp.	Cyanobacteria	Cyanophyceae	Synechococcales	Prochloraceae
Scleractinia	Fungia sp.	Cyanobacteria	Cyanophyceae	Synechococcales	Synechococcaceae
Scleractinia	Fungia sp.	Proteobacteria	Deltaproteobacteria	Myxococcales	Nannocystaceae
Scleractinia	Fungia sp.	Proteobacteria	Betaproteobacteria	Burkholderiales	Oxalobacteraceae
Scleractinia	Fungia sp.	Actinobacteria	Actinomycetia	Corynebacteriales	Mycobacteriaceae
Scleractinia	Diploastrea heliopora	Proteobacteria	Alphaproteobacteria	Rhodobacterales	Rhodobacteraceae
Scleractinia	Diploastrea heliopora	Firmicutes	Clostridia	Eubacteriales	Peptostreptococcaceae
Scleractinia	Diploastrea heliopora	Proteobacteria	Betaproteobacteria	Burkholderiales	Burkholderiaceae
Scleractinia	Diploastrea heliopora	Proteobacteria	Alphaproteobacteria	Rhizobiales	x
Scleractinia	Diploastrea heliopora	Proteobacteria	Alphaproteobacteria	Hyphomicrobiales	Methylobacteriaceae
Scleractinia	Diploastrea heliopora	Proteobacteria	Alphaproteobacteria	Hyphomicrobiales	Bradyrhizobiaceae
Scleractinia	Diploastrea heliopora	Firmicutes	Bacilli	Lactobacillales	Lactobacillaceae
Scleractinia	Diploastrea heliopora	Actinobacteria	Actinomycetia	Propionibacteriales	Propionibacteriaceae
Scleractinia	Diploastrea heliopora	Proteobacteria	Gammaproteobacteria	Vibrionales	Vibrionaceae
Scleractinia	Diploastrea heliopora	Firmicutes	Clostridia	Eubacteriales	Clostridiaceae
Scleractinia	Diploastrea heliopora	Proteobacteria	Betaproteobacteria	Burkholderiales	Comamonadaceae
Scleractinia	Diploastrea heliopora	Proteobacteria	Alphaproteobacteria	Hyphomicrobiales	Phyllobacteriaceae
Scleractinia	Diploastrea heliopora	Actinobacteria	Actinomycetia	Streptomycetales	Streptomycetaceae
Scleractinia	Diploastrea heliopora	Proteobacteria	Betaproteobacteria	Burkholderiales	Oxalobacteraceae
Scleractinia	Pocillopora verrucosa	Actinobacteria	Actinomycetia	Streptomycetales	Streptomycetaceae
Scleractinia	Pocillopora verrucosa	Cyanobacteria	Cyanophyceae	Nostocales	Nostocaceae
Scleractinia	Pocillopora verrucosa	Proteobacteria	Gammaproteobacteria	Oceanospirillales	Alcanivoracaceae
Scleractinia	Pocillopora verrucosa	Cyanobacteria	Cyanophyceae	Synechococcales	Synechococcaceae
Scleractinia	Pocillopora verrucosa	Cyanobacteria	Cyanophyceae	Synechococcales	Prochloraceae
Scleractinia	Stylophora pistillata	Proteobacteria	Gammaproteobacteria	Oceanospirillales	Alcanivoracaceae
Scleractinia	Stylophora pistillata	Proteobacteria	Gammaproteobacteria	Oceanospirillales	Alcanivoracaceae
Scleractinia	Stylophora pistillata	Proteobacteria	Gammaproteobacteria	Oceanospirillales	Alcanivoracaceae
Scleractinia	Stylophora pistillata	Firmicutes	Bacilli	Bacillales	Alicyclobacillaceae
Scleractinia	Stylophora pistillata	Proteobacteria	Gammaproteobacteria	Alteromonadales	Alteromonadaceae
Scleractinia	Stylophora pistillata	Proteobacteria	Gammaproteobacteria	Alteromonadales	Alteromonadaceae
Scleractinia	Stylophora pistillata	Proteobacteria	Gammaproteobacteria	Alteromonadales	Alteromonadaceae
Scleractinia	Stylophora pistillata	Bacteroidetes	Bacteroidia	Cytophagales	Amoebophilaceae
Scleractinia	Stylophora pistillata	Proteobacteria	Alphaproteobacteria	Rickettsiales	Anaplasmataceae
Scleractinia	Stylophora pistillata	Proteobacteria	Alphaproteobacteria	Rickettsiales	Anaplasmataceae
Scleractinia	Stylophora pistillata	Proteobacteria	Alphaproteobacteria	Rhizobiales	Ancalomicrobiaceae
Scleractinia	Stylophora pistillata	Campilobacterota	Campylobacteria	Campylobacterales	Arcobacteraceae
Scleractinia	Stylophora pistillata	Proteobacteria	Gammaproteobacteria	Arenicellales	Arenicellaceae
Scleractinia	Stylophora pistillata	Proteobacteria	Alphaproteobacteria	Rhizobiales	Aurantimonadaceae
Scleractinia	Stylophora pistillata	Firmicutes	Bacilli	Bacillales	Bacillaceae
Scleractinia	Stylophora pistillata	Firmicutes	Bacilli	Bacillales	Bacillaceae
Scleractinia	Stylophora pistillata	Firmicutes	Bacilli	Bacillales	Bacillales incertae sedis
Scleractinia	Stylophora pistillata	Firmicutes	Bacilli	Bacillales	Bacillales incertae sedis
Scleractinia	Stylophora pistillata	Proteobacteria	Oligoflexia	Bacteriovoracales	Bacteriovoracaceae
Scleractinia	Stylophora pistillata	Proteobacteria	Oligoflexia	Bacteriovoracales	Bacteriovoracaceae
Scleractinia	Galaxea fascicularis	Proteobacteria	Alphaproteobacteria	Rhizobiales	x
Scleractinia	Galaxea fascicularis	Proteobacteria	Alphaproteobacteria	Rhodospirillales	Rhodospirillaceae
Scleractinia	Galaxea fascicularis	Proteobacteria	Gammaproteobacteria	Pseudomonadales	Pseudomonadaceae
Scleractinia	Galaxea fascicularis	Proteobacteria	Gammaproteobacteria	Vibrionales	Vibrionaceae
Scleractinia	Galaxea fascicularis	Cyanobacteria	Cyanophyceae	Synechococcales	Prochloraceae
Scleractinia	Galaxea fascicularis	Cyanobacteria	Cyanophyceae	Nostocales	Hapalosiphonaceae
Scleractinia	Galaxea fascicularis	Proteobacteria	Gammaproteobacteria	Oceanospirillales	Endozoicomonadaceae
Scleractinia	Galaxea fascicularis	Proteobacteria	Alphaproteobacteria	Rhodobacterales	Rhodobacteraceae
Scleractinia	Galaxea fascicularis	Cyanobacteria	Cyanophyceae	Synechococcales	Synechococcaceae
Scleractinia	Galaxea fascicularis	Firmicutes	Clostridia	Eubacteriales	Peptostreptococcaceae
Scleractinia	Porites lutea	Cyanobacteria	Oscillatoriophycideae	Chroococcales	Chroococcaceae
Scleractinia	Porites lutea	Cyanobacteria	Oscillatoriophycideae	Chroococcales	Geminocystaceae
Scleractinia	Porites lutea	Cyanobacteria	Oscillatoriophycideae	Oscillatoriales	Cyanothecaceae
Scleractinia	Porites lutea	Cyanobacteria	Cyanophyceae	Nostocales	Calotrichaceae
Scleractinia	Porites lutea	Cyanobacteria	Oscillatoriophycideae	Oscillatoriales	Microcoleaceae
Scleractinia	Porites lutea	Cyanobacteria	Cyanophyceae	Nostocales	Hapalosiphonaceae
Scleractinia	Porites lutea	Proteobacteria	Alphaproteobacteria	Hyphomicrobiales	Stappiaceae
Scleractinia	Porites lutea	Proteobacteria	Alphaproteobacteria	Rhizobiales	x
Scleractinia	Porites lutea	Proteobacteria	Gammaproteobacteria	Pseudomonadales	Pseudomonadaceae
Scleractinia	Porites lutea	Actinobacteria	Actinomycetia	Propionibacteriales	Propionibacteriaceae
Scleractinia	Porites lutea	Proteobacteria	Alphaproteobacteria	Rhodobacterales	Rhodobacteraceae
Scleractinia	Porites lutea	Proteobacteria	Alphaproteobacteria	Hyphomicrobiales	Rhizobiaceae
Scleractinia	Porites lutea	Proteobacteria	Alphaproteobacteria	Hyphomicrobiales	Methylobacteriaceae
Scleractinia	Porites lutea	Proteobacteria	Alphaproteobacteria	Sphingomonadales	Sphingomonadaceae
Scleractinia	Porites lutea	Proteobacteria	Betaproteobacteria	Burkholderiales	Burkholderiaceae
Scleractinia	Porites lutea	Firmicutes	Clostridia	Eubacteriales	Peptostreptococcaceae
Scleractinia	Porites lutea	Bacteroidetes	Flavobacteriia	Flavobacteriales	Flavobacteriaceae
Scleractinia	Porites lutea	Proteobacteria	Alphaproteobacteria	Hyphomonadales	Hyphomonadaceae
Scleractinia	Porites lutea	Proteobacteria	Alphaproteobacteria	Sphingomonadales	Erythrobacteraceae
Scleractinia	Porites lutea	Proteobacteria	Alphaproteobacteria	Hyphomicrobiales	Bradyrhizobiaceae
Scleractinia	Porites lutea	Proteobacteria	Alphaproteobacteria	Rhodospirillales	Rhodospirillaceae
Scleractinia	Porites lutea	Proteobacteria	Gammaproteobacteria	Vibrionales	Vibrionaceae
Scleractinia	Porites lutea	Proteobacteria	Betaproteobacteria	Burkholderiales	Alcaligenaceae
Scleractinia	Porites lutea	Actinobacteria	Actinomycetia	Corynebacteriales	Mycobacteriaceae
Scleractinia	Porites lutea	Actinobacteria	Actinomycetia	Corynebacteriales	Nocardiaceae
Scleractinia	Porites lutea	Actinobacteria	Actinomycetia	Streptomycetales	Streptomycetaceae
Scleractinia	Porites lutea	Proteobacteria	Alphaproteobacteria	Hyphomicrobiales	Devosiaceae
Scleractinia	Porites lutea	Proteobacteria	Alphaproteobacteria	Hyphomicrobiales	Phyllobacteriaceae
Scleractinia	Porites lutea	Proteobacteria	Alphaproteobacteria	Hyphomicrobiales	Hyphomicrobiaceae
Scleractinia	Porites lutea	Proteobacteria	Alphaproteobacteria	Caulobacterales	Caulobacteraceae
Scleractinia	Porites lutea	Proteobacteria	Gammaproteobacteria	Alteromonadales	Alteromonadaceae
Scleractinia	Porites lutea	Proteobacteria	Betaproteobacteria	Burkholderiales	Comamonadaceae
Scleractinia	Porites lutea	Proteobacteria	Deltaproteobacteria	Myxococcales	Nannocystaceae
Scleractinia	Porites lutea	Proteobacteria	Gammaproteobacteria	Oceanospirillales	Halomonadaceae
Scleractinia	Porites lutea	Proteobacteria	Gammaproteobacteria	Chromatiales	Ectothiorhodospiraceae
Scleractinia	Porites lutea	Proteobacteria	Epsilonproteobacteria	Campylobacterales	Helicobacteraceae
Scleractinia	Porites lutea	Actinobacteria	Actinomycetia	Micromonosporales	Micromonosporaceae
Scleractinia	Porites lutea	Cyanobacteria	Oscillatoriophycideae	Oscillatoriales	Oscillatoriaceae
Scleractinia	Acanthastrea echinata	Proteobacteria	Alphaproteobacteria	Rhodobacterales	Rhodobacteraceae
Scleractinia	Acanthastrea echinata	Proteobacteria	Alphaproteobacteria	Hyphomicrobiales	Stappiaceae
Scleractinia	Acanthastrea echinata	Firmicutes	Clostridia	Eubacteriales	Peptostreptococcaceae
Scleractinia	Acanthastrea echinata	Proteobacteria	Gammaproteobacteria	Pseudomonadales	Pseudomonadaceae
Scleractinia	Acanthastrea echinata	Proteobacteria	Betaproteobacteria	Burkholderiales	Burkholderiaceae
Scleractinia	Acanthastrea echinata	Proteobacteria	Gammaproteobacteria	Vibrionales	x
Scleractinia	Acanthastrea echinata	Cyanobacteria	Oscillatoriophycideae	Chroococcales	Alphanothecaceae
Scleractinia	Acanthastrea echinata	Firmicutes	Clostridia	Eubacteriales	Clostridiaceae
Scleractinia	Acanthastrea echinata	Cyanobacteria	Cyanophyceae	Synechococcales	Prochloraceae
Scleractinia	Acanthastrea echinata	Actinobacteria	Actinomycetia	Propionibacteriales	Propionibacteriaceae
Scleractinia	Pavona varians	Proteobacteria	Alphaproteobacteria	Rhizobiales	x
Scleractinia	Pavona varians	Proteobacteria	Betaproteobacteria	Burkholderiales	Burkholderiaceae
Scleractinia	Pavona varians	Proteobacteria	Gammaproteobacteria	Vibrionales	Vibrionaceae
Scleractinia	Pavona varians	Firmicutes	Clostridia	Eubacteriales	Peptostreptococcaceae
Scleractinia	Pavona varians	Firmicutes	Clostridia	Eubacteriales	Clostridiaceae
Scleractinia	Pavona varians	Proteobacteria	Alphaproteobacteria	Hyphomicrobiales	Bradyrhizobiaceae
Scleractinia	Pavona varians	Proteobacteria	Alphaproteobacteria	Hyphomicrobiales	Phyllobacteriaceae
Scleractinia	Pavona varians	Proteobacteria	Alphaproteobacteria	Hyphomicrobiales	Rhizobiaceae
Scleractinia	Pavona varians	Proteobacteria	Alphaproteobacteria	Hyphomicrobiales	Rhodobiaceae
Scleractinia	Pavona varians	Proteobacteria	Alphaproteobacteria	Rhodospirillales	Azospirillaceae
Scleractinia	Pavona varians	Proteobacteria	Alphaproteobacteria	Rhodospirillales	Acetobacteraceae
Scleractinia	Pavona varians	Proteobacteria	Alphaproteobacteria	Rhodospirillales	Rhodospirillaceae
Scleractinia	Pavona varians	Proteobacteria	Gammaproteobacteria	Pseudomonadales	Pseudomonadaceae
Scleractinia	Pavona varians	Proteobacteria	Gammaproteobacteria	Oceanospirillales	Halomonadaceae
Scleractinia	Pavona varians	Proteobacteria	Gammaproteobacteria	Oceanospirillales	Endozoicomonadaceae
Scleractinia	Pavona varians	Proteobacteria	Gammaproteobacteria	Xanthomonadales	Xanthomonadaceae
Scleractinia	Pavona varians	Proteobacteria	Betaproteobacteria	Burkholderiales	Comamonadaceae
Scleractinia	Pavona varians	Actinobacteria	Actinomycetia	Corynebacteriales	Mycobacteriaceae
Scleractinia	Pavona varians	Proteobacteria	Alphaproteobacteria	Rhodobacterales	Rhodobacteraceae
Scleractinia	Pavona varians	Proteobacteria	Alphaproteobacteria	Hyphomicrobiales	Stappiaceae
Scleractinia	Pavona varians	Actinobacteria	Actinomycetia	Streptomycetales	Streptomycetaceae
Scleractinia	Pavona varians	Actinobacteria	Actinomycetia	Micrococcales	Microbacteriaceae
Scleractinia	Pavona varians	Proteobacteria	Deltaproteobacteria	Myxococcales	x
Scleractinia	Pavona varians	Proteobacteria	Deltaproteobacteria	Myxococcales	Nannocystaceae
Scleractinia	Pavona varians	Proteobacteria	Alphaproteobacteria	Caulobacterales	Caulobacteraceae
Scleractinia	Pavona varians	Cyanobacteria	Oscillatoriophycideae	Oscillatoriales	Cyanothecaceae
Scleractinia	Plerogyra sinuosa	Proteobacteria	Gammaproteobacteria	Vibrionales	Vibrionaceae
Scleractinia	Plerogyra sinuosa	Proteobacteria	Gammaproteobacteria	Pseudomonadales	Pseudomonadaceae
Scleractinia	Plerogyra sinuosa	Proteobacteria	Alphaproteobacteria	Rhizobiales	x
Scleractinia	Plerogyra sinuosa	Actinobacteria	Actinomycetia	Propionibacteriales	Propionibacteriaceae
Scleractinia	Plerogyra sinuosa	Firmicutes	Clostridia	Eubacteriales	Peptostreptococcaceae
Scleractinia	Plerogyra sinuosa	Proteobacteria	Betaproteobacteria	Burkholderiales	Burkholderiaceae
Scleractinia	Plerogyra sinuosa	Firmicutes	Clostridia	Eubacteriales	Clostridiaceae
Capitata	Millepora platyphylla	Proteobacteria	Alphaproteobacteria	Hyphomicrobiales	Methylobacteriaceae
Capitata	Millepora platyphylla	Proteobacteria	Alphaproteobacteria	Hyphomicrobiales	Aurantimonadaceae
Capitata	Millepora platyphylla	Proteobacteria	Alphaproteobacteria	Rhodobacterales	Neomegalonemataceae
Capitata	Millepora platyphylla	Proteobacteria	Alphaproteobacteria	Hyphomicrobiales	Stappiaceae
Capitata	Millepora platyphylla	Proteobacteria	Alphaproteobacteria	Rhodospirillales	Rhodospirillaceae
Capitata	Millepora platyphylla	Proteobacteria	Gammaproteobacteria	Cellvibrionales	x
Capitata	Millepora platyphylla	Proteobacteria	Alphaproteobacteria	Rhodobacterales	Rhodobacteraceae
Capitata	Millepora platyphylla	Proteobacteria	Gammaproteobacteria	Oceanospirillales	Endozoicomonadaceae
Capitata	Millepora platyphylla	Proteobacteria	Gammaproteobacteria	Pseudomonadales	Pseudomonadaceae
Capitata	Millepora platyphylla	Firmicutes	Clostridia	Eubacteriales	Peptostreptococcaceae
Capitata	Millepora platyphylla	Actinobacteria	Actinomycetia	Propionibacteriales	Propionibacteriaceae
Capitata	Millepora platyphylla	Cyanobacteria	Cyanophyceae	Nostocales	Nostocaceae
Capitata	Millepora platyphylla	Firmicutes	Clostridia	Eubacteriales	Oscillospiraceae
Capitata	Millepora platyphylla	Proteobacteria	Alphaproteobacteria	Hyphomicrobiales	Rhizobiaceae
Capitata	Millepora platyphylla	Proteobacteria	Alphaproteobacteria	Caulobacterales	Caulobacteraceae
Capitata	Millepora platyphylla	Proteobacteria	Gammaproteobacteria	Alteromonadales	Alteromonadaceae
Capitata	Millepora platyphylla	Bacteroidetes	Flavobacteriia	Flavobacteriales	Flavobacteriaceae
Capitata	Millepora platyphylla	Cyanobacteria	Cyanophyceae	Synechococcales	Leptolyngbyaceae
Capitata	Millepora platyphylla	Proteobacteria	Gammaproteobacteria	Alteromonadales	Ferrimonadaceae
Capitata	Millepora platyphylla	Proteobacteria	Alphaproteobacteria	Hyphomicrobiales	Phyllobacteriaceae
Capitata	Millepora platyphylla	Proteobacteria	Alphaproteobacteria	Sphingomonadales	Sphingomonadaceae
Capitata	Millepora platyphylla	Proteobacteria	Gammaproteobacteria	Vibrionales	Vibrionaceae
Capitata	Millepora platyphylla	Proteobacteria	Alphaproteobacteria	Sphingomonadales	Erythrobacteraceae
Capitata	Millepora platyphylla	Proteobacteria	Gammaproteobacteria	Cellvibrionales	Halieaceae
Capitata	Millepora platyphylla	Proteobacteria	Gammaproteobacteria	Chromatiales	Ectothiorhodospiraceae
Capitata	Millepora platyphylla	Proteobacteria	Betaproteobacteria	Burkholderiales	Burkholderiaceae
Capitata	Millepora platyphylla	Proteobacteria	Betaproteobacteria	Neisseriales	Neisseriaceae
Capitata	Millepora platyphylla	Actinobacteria	Actinomycetia	Streptomycetales	Streptomycetaceae
Capitata	Millepora platyphylla	Proteobacteria	Alphaproteobacteria	Hyphomicrobiales	Chelatococcaceae
Capitata	Millepora platyphylla	Proteobacteria	Alphaproteobacteria	Hyphomicrobiales	Bradyrhizobiaceae
Capitata	Millepora platyphylla	Proteobacteria	Alphaproteobacteria	Rhodospirillales	Azospirillaceae
Capitata	Millepora platyphylla	Proteobacteria	Alphaproteobacteria	Sneathiellales	Sneathiellaceae
Capitata	Millepora platyphylla	Proteobacteria	Alphaproteobacteria	Sphingomonadales	Sphingosinicellaceae
Capitata	Millepora platyphylla	Proteobacteria	Alphaproteobacteria	Rhodospirillales	Acetobacteraceae
Capitata	Millepora platyphylla	Proteobacteria	Gammaproteobacteria	Legionellales	Legionellaceae
Capitata	Millepora platyphylla	Proteobacteria	Gammaproteobacteria	Pseudomonadales	Moraxellaceae
Capitata	Millepora platyphylla	DeinococcusxThermus	Deinococci	Thermales	Thermaceae
Scleractinia	Acropora cytherea	Proteobacteria	Gammaproteobacteria	Oceanospirillales	Endozoicomonadaceae
Scleractinia	Acropora cytherea	Firmicutes	Clostridia	Eubacteriales	Peptostreptococcaceae
Scleractinia	Acropora cytherea	Firmicutes	Clostridia	Eubacteriales	Clostridiaceae
Scleractinia	Acropora cytherea	Proteobacteria	Gammaproteobacteria	Vibrionales	Vibrionaceae
Scleractinia	Acropora cytherea	Proteobacteria	Gammaproteobacteria	Pseudomonadales	Pseudomonadaceae
Scleractinia	Dipsastraea favus	Proteobacteria	Deltaproteobacteria	unclassified_Deltaproteobacteria	unclassified_Deltaproteobacteria
Scleractinia	Dipsastraea favus	Proteobacteria	Gammaproteobacteria	unclassified_Gammaproteobacteria	unclassified_Gammaproteobacteria
Scleractinia	Dipsastraea favus	Proteobacteria	Gammaproteobacteria	Gammaproteobacteria_incertae_sedis	unclassified_Gammaproteobacteria_incertae_sedis
Scleractinia	Dipsastraea favus	Verrucomicrobia	Verrucomicrobiae	Verrucomicrobiales	unclassified_Verrucomicrobiales
Scleractinia	Dipsastraea favus	Planctomycetes	Planctomycetia	Planctomycetales	Planctomycetaceae
Scleractinia	Dipsastraea favus	Uncultured bacterium	x	x	x
Scleractinia	Dipsastraea favus	Bacteroidetes	Bacteroidia	Bacteroidales	Prolixibacteraceae
Scleractinia	Dipsastraea favus	Proteobacteria	Deltaproteobacteria	Myxococcales	unclassified_Myxococcales
Scleractinia	Dipsastraea favus	Proteobacteria	Gammaproteobacteria	Alteromonadales	unclassified_Alteromonadales
Scleractinia	Dipsastraea favus	Acidobacteria	unclassified_Acidobacteria	unclassified_Acidobacteria_Gp4	unclassified_Acidobacteria_Gp4
Scleractinia	Dipsastraea favus	Proteobacteria	unclassified_Proteobacteria	unclassified_Proteobacteria	unclassified_Proteobacteria
Scleractinia	Dipsastraea favus	Proteobacteria	Deltaproteobacteria	Myxococcales	Polyangiaceae
Scleractinia	Dipsastraea favus	Proteobacteria	Alphaproteobacteria	unclassified_Alphaproteobacteria	unclassified_Alphaproteobacteria
Scleractinia	Dipsastraea favus	Acidobacteria	unclassified_Acidobacteria	unclassified_Acidobacteria_Gp10	unclassified_Acidobacteria_Gp10
Scleractinia	Dipsastraea favus	Actinobacteria	Actinomycetia	Acidimicrobiales	unclassified_Acidimicrobiales
Scleractinia	Dipsastraea favus	Bacteroidetes	unclassified_Bacteroidetes	unclassified_Bacteroidetes	unclassified_Bacteroidetes
Scleractinia	Dipsastraea favus	Verrucomicrobia	Opitutae	unclassified_Opitutae	unclassified_Opitutae
Scleractinia	Dipsastraea favus	Planctomycetes	Phycisphaerae	Phycisphaerales	Phycisphaeraceae
Scleractinia	Dipsastraea favus	Verrucomicrobia	unclassified_Verrucomicrobia	unclassified_Verrucomicrobia	unclassified_Verrucomicrobia
Scleractinia	Dipsastraea favus	Firmicutes	Clostridia	Clostridiales	Peptostreptococcaceae
Scleractinia	Dipsastraea favus	Bacteroidetes	Sphingobacteriia	Sphingobacteriales	Saprospiraceae
Scleractinia	Dipsastraea favus	Acidobacteria	unclassified_Acidobacteria	unclassified_Acidobacteria_Gp21	unclassified_Acidobacteria_Gp21
Scleractinia	Dipsastraea favus	Proteobacteria	Alphaproteobacteria	Rhodospirillales	Rhodospirillaceae
Scleractinia	Dipsastraea favus	Bacteroidetes	Flavobacteriia	Flavobacteriales	Flavobacteriaceae
Scleractinia	Dipsastraea favus	Verrucomicrobia	Verrucomicrobiae	unclassified_Subdivision3	unclassified_Subdivision3
Scleractinia	Dipsastraea favus	Proteobacteria	Alphaproteobacteria	Rhizobiales	Hyphomicrobiaceae
Scleractinia	Dipsastraea favus	Nitrospirae	Nitrospira	Nitrospirales	Nitrospiraceae
Scleractinia	Dipsastraea favus	Actinobacteria	Actinomycetia	Actinomycetales	Corynebacteriaceae
Scleractinia	Dipsastraea favus	Acidobacteria	unclassified_Acidobacteria	unclassified_Acidobacteria_Gp9	unclassified_Acidobacteria_Gp9
Scleractinia	Dipsastraea favus	Proteobacteria	Alphaproteobacteria	Parvularculales	Parvularculaceae
Scleractinia	Dipsastraea favus	Proteobacteria	Gammaproteobacteria	Oceanospirillales	Hahellaceae
Scleractinia	Dipsastraea favus	Bacteroidetes	Cytophagia	Cytophagales	Flammeovirgaceae
Scleractinia	Dipsastraea favus	Proteobacteria	Gammaproteobacteria	Alteromonadales	Alteromonadaceae
Scleractinia	Dipsastraea favus	Proteobacteria	Alphaproteobacteria	Rhodospirillales	unclassified_Rhodospirillales
Scleractinia	Dipsastraea favus	Proteobacteria	Gammaproteobacteria	Vibrionales	Vibrionaceae
Scleractinia	Dipsastraea favus	Proteobacteria	Gammaproteobacteria	Alteromonadales	Moritellaceae
Scleractinia	Dipsastraea favus	Proteobacteria	Gammaproteobacteria	Alteromonadales	Shewanellaceae
Scleractinia	Dipsastraea favus	Proteobacteria	Betaproteobacteria	Burkholderiales	Oxalobacteraceae
Scleractinia	Dipsastraea favus	Proteobacteria	Alphaproteobacteria	Rhodobacterales	Rhodobacteraceae
Scleractinia	Dipsastraea favus	Bacteroidetes	Flavobacteriia	Flavobacteriales	Cryomorphaceae
Scleractinia	Dipsastraea favus	Verrucomicrobia	Verrucomicrobiae	Verrucomicrobiales	Verrucomicrobiaceae
Scleractinia	Dipsastraea favus	Proteobacteria	Alphaproteobacteria	Kordiimonadales	Kordiimonadaceae
Scleractinia	Dipsastraea favus	Proteobacteria	Alphaproteobacteria	Rhizobiales	unclassified_Rhizobiales
Scleractinia	Dipsastraea favus	Proteobacteria	Deltaproteobacteria	Desulfobacterales	Desulfobacteraceae
Scleractinia	Dipsastraea favus	Proteobacteria	Alphaproteobacteria	Sphingomonadales	unclassified_Sphingomonadales
Scleractinia	Dipsastraea favus	Proteobacteria	Alphaproteobacteria	unclassified_Alphaproteobacteria	SAR11
Scleractinia	Dipsastraea favus	Proteobacteria	Gammaproteobacteria	Chromatiales	Chromatiaceae
Scleractinia	Dipsastraea favus	Proteobacteria	Betaproteobacteria	Burkholderiales	Burkholderiaceae
Scleractinia	Dipsastraea favus	Proteobacteria	Gammaproteobacteria	Alteromonadales	Psychromonadaceae
Scleractinia	Dipsastraea favus	Planctomycetes	Planctomycetia	unclassified_Planctomycetia	unclassified_Planctomycetia
Scleractinia	Dipsastraea favus	Proteobacteria	Betaproteobacteria	Rhodocyclales	Rhodocyclaceae
Scleractinia	Dipsastraea favus	Proteobacteria	Gammaproteobacteria	Oceanospirillales	Oceanospirillaceae
Scleractinia	Dipsastraea favus	Lentisphaerae	unclassified_Lentisphaerae	unclassified_Lentisphaerae	unclassified_Lentisphaerae
Scleractinia	Dipsastraea favus	Proteobacteria	Deltaproteobacteria	Bdellovibrionales	Bacteriovoracaceae
Scleractinia	Dipsastraea favus	Chloroflexi	Caldilineae	Caldilineales	Caldilineaceae
Scleractinia	Dipsastraea favus	Acidobacteria	unclassified_Acidobacteria	unclassified_Acidobacteria_Gp3	unclassified_Acidobacteria_Gp3
Scleractinia	Dipsastraea favus	Proteobacteria	Alphaproteobacteria	Alphaproteobacteria_incertae_sedis	unclassified_Alphaproteobacteria_incertae_sedis
Scleractinia	Dipsastraea favus	Proteobacteria	Gammaproteobacteria	Oceanospirillales	Alcanivoracaceae
Scleractinia	Dipsastraea favus	Proteobacteria	Gammaproteobacteria	Alteromonadales	Pseudoalteromonadaceae
Scleractinia	Dipsastraea favus	Actinobacteria	Actinomycetia	unclassified_Actinobacteria	unclassified_Actinobacteria
Scleractinia	Dipsastraea favus	Actinobacteria	Actinomycetia	Actinomycetales	Propionibacteriaceae
Scleractinia	Dipsastraea favus	Verrucomicrobia	Opitutae	Puniceicoccales	Puniceicoccaceae
Scleractinia	Dipsastraea favus	Spirochaetes	Spirochaetia	Spirochaetales	Spirochaetaceae
Scleractinia	Dipsastraea favus	Proteobacteria	Deltaproteobacteria	Desulfobacterales	Desulfobulbaceae
Scleractinia	Dipsastraea favus	Chloroflexi	Anaerolineae	Anaerolineales	Anaerolineaceae
Scleractinia	Dipsastraea favus	Acidobacteria	Holophagae	Acanthopleuribacterales	Acanthopleuribacteraceae
Scleractinia	Dipsastraea favus	Proteobacteria	Gammaproteobacteria	Pseudomonadales	Pseudomonadaceae
Scleractinia	Dipsastraea favus	Proteobacteria	Alphaproteobacteria	Caulobacterales	Caulobacteraceae
Scleractinia	Dipsastraea favus	Verrucomicrobia	Verrucomicrobiae	Verrucomicrobiales	Rubritaleaceae
Scleractinia	Dipsastraea favus	Proteobacteria	Betaproteobacteria	Methylophilales	Methylophilaceae
Scleractinia	Dipsastraea favus	Actinobacteria	Actinomycetia	Actinomycetales	Microbacteriaceae
Scleractinia	Dipsastraea favus	Actinobacteria	Actinomycetia	Actinomycetales	Actinomycetaceae
Scleractinia	Dipsastraea favus	Hydrogenedentes	unclassified_Hydrogenedentes	unclassified_Hydrogenedentes	unclassified_Hydrogenedentes
Scleractinia	Dipsastraea favus	Proteobacteria	Deltaproteobacteria	Myxococcales	Haliangiaceae
Scleractinia	Dipsastraea favus	Acidobacteria	unclassified_Acidobacteria	unclassified_Acidobacteria_Gp22	unclassified_Acidobacteria_Gp22
Scleractinia	Dipsastraea favus	Firmicutes	Clostridia	Halanaerobiales	Halanaerobiaceae
Scleractinia	Dipsastraea favus	Firmicutes	Clostridia	Clostridiales	Clostridiaceae
Scleractinia	Dipsastraea favus	Proteobacteria	Deltaproteobacteria	Myxococcales	Nannocystaceae
Scleractinia	Dipsastraea favus	Firmicutes	unclassified_Firmicutes	unclassified_Firmicutes	unclassified_Firmicutes
Scleractinia	Dipsastraea favus	Verrucomicrobia	Verrucomicrobiae	unclassified_Subdivision5	unclassified_Subdivision5
Scleractinia	Dipsastraea favus	Bacteroidetes	Sphingobacteriia	Sphingobacteriales	unclassified_Sphingobacteriales
Scleractinia	Dipsastraea favus	Latescibacteria	unclassified_Latescibacteria	unclassified_Latescibacteria	unclassified_Latescibacteria
Scleractinia	Dipsastraea favus	Bacteroidetes	Cytophagia	Cytophagales	unclassified_Cytophagales
Scleractinia	Dipsastraea favus	Acidobacteria	unclassified_Acidobacteria	unclassified_Acidobacteria_Gp17	unclassified_Acidobacteria_Gp17
Scleractinia	Dipsastraea favus	Proteobacteria	Gammaproteobacteria	Pseudomonadales	Moraxellaceae
Scleractinia	Dipsastraea favus	Proteobacteria	Alphaproteobacteria	Sphingomonadales	Erythrobacteraceae
Scleractinia	Dipsastraea favus	Proteobacteria	Alphaproteobacteria	Rhizobiales	Rhodobiaceae
Scleractinia	Dipsastraea favus	Proteobacteria	Alphaproteobacteria	Rhizobiales	Phyllobacteriaceae
Scleractinia	Dipsastraea favus	Marinimicrobia	unclassified_Marinimicrobia	unclassified_Marinimicrobia	unclassified_Marinimicrobia
Scleractinia	Dipsastraea favus	Bacteroidetes	Flavobacteriia	Flavobacteriales	unclassified_Flavobacteriales
Scleractinia	Dipsastraea favus	DeinococcusxThermus	Deinococci	Deinococcales	Trueperaceae
Scleractinia	Dipsastraea favus	Proteobacteria	Alphaproteobacteria	Sneathiellales	Sneathiellaceae
Scleractinia	Dipsastraea favus	Proteobacteria	Gammaproteobacteria	Oceanospirillales	Halomonadaceae
Scleractinia	Dipsastraea favus	Firmicutes	Bacilli	Bacillales	Bacillaceae
Scleractinia	Dipsastraea favus	Proteobacteria	Gammaproteobacteria	Enterobacterales	Enterobacteriaceae
Scleractinia	Dipsastraea favus	Fibrobacteres	Chitinivibrionia	Chitinivibrionales	Chitinivibrionaceae
Scleractinia	Dipsastraea favus	Actinobacteria	Actinomycetia	Actinomycetales	Micrococcaceae
Scleractinia	Dipsastraea favus	Cyanobacteria	unclassified_Cyanobacteria	unclassified_Cyanobacteria	unclassified_Cyanobacteria
Scleractinia	Dipsastraea favus	Chloroflexi	unclassified_Chloroflexi	unclassified_Chloroflexi	unclassified_Chloroflexi
Scleractinia	Dipsastraea favus	Proteobacteria	Alphaproteobacteria	Sphingomonadales	Sphingomonadaceae
Scleractinia	Dipsastraea favus	Fusobacteria	Fusobacteriia	Fusobacteriales	Leptotrichiaceae
Scleractinia	Dipsastraea favus	Bacteroidetes	Sphingobacteriia	Sphingobacteriales	Cyclobacteriaceae
Scleractinia	Dipsastraea favus	Parcubacteria	unclassified_Parcubacteria	unclassified_Parcubacteria	unclassified_Parcubacteria
Scleractinia	Dipsastraea favus	Firmicutes	Bacilli	Lactobacillales	Leuconostocaceae
Scleractinia	Dipsastraea favus	Candidatus Saccharibacteria	unclassified_Candidatus Saccharibacteria	unclassified_Candidatus Saccharibacteria	unclassified_Candidatus Saccharibacteria
Scleractinia	Dipsastraea favus	Proteobacteria	Alphaproteobacteria	Rhizobiales	Methylobacteriaceae
Scleractinia	Dipsastraea favus	Proteobacteria	Alphaproteobacteria	Caulobacterales	Hyphomonadaceae
Scleractinia	Dipsastraea favus	Proteobacteria	Alphaproteobacteria	Kiloniellales	Kiloniellaceae
Scleractinia	Dipsastraea favus	Aminicenantes	unclassified_Aminicenantes	unclassified_Aminicenantes	unclassified_Aminicenantes
Scleractinia	Dipsastraea favus	Firmicutes	Bacilli	Lactobacillales	Aerococcaceae
Scleractinia	Dipsastraea favus	Actinobacteria	Actinomycetia	Actinomycetales	unclassified_Actinomycetales
Scleractinia	Dipsastraea favus	Bacteroidetes	Sphingobacteriia	Sphingobacteriales	Rhodothermaceae
Scleractinia	Dipsastraea favus	Acidobacteria	unclassified_Acidobacteria	unclassified_Acidobacteria	unclassified_Acidobacteria
Scleractinia	Dipsastraea favus	Actinobacteria	Actinomycetia	Actinomycetales	Dermacoccaceae
Scleractinia	Dipsastraea favus	Proteobacteria	Gammaproteobacteria	Alteromonadales	Colwelliaceae
Scleractinia	Dipsastraea favus	Proteobacteria	Betaproteobacteria	unclassified_Betaproteobacteria	unclassified_Betaproteobacteria
Scleractinia	Dipsastraea favus	Firmicutes	Bacilli	Lactobacillales	Carnobacteriaceae
Scleractinia	Dipsastraea favus	Proteobacteria	Oligoflexia	Oligoflexales	Oligoflexaceae
Scleractinia	Dipsastraea favus	Proteobacteria	Gammaproteobacteria	Thiotrichales	Francisellaceae
Scleractinia	Dipsastraea favus	Proteobacteria	Epsilonproteobacteria	Campylobacterales	Campylobacteraceae
Scleractinia	Dipsastraea favus	Proteobacteria	Deltaproteobacteria	Desulfuromonadales	Desulfuromonadaceae
Scleractinia	Dipsastraea favus	Proteobacteria	Gammaproteobacteria	Oceanospirillales	unclassified_Oceanospirillales
Scleractinia	Dipsastraea favus	Proteobacteria	Betaproteobacteria	Neisseriales	Neisseriaceae
Scleractinia	Dipsastraea favus	Bacteroidetes	Cytophagia	Cytophagales	Cytophagaceae
Scleractinia	Dipsastraea favus	Bacteroidetes	Bacteroidia	Bacteroidales	unclassified_Bacteroidales
Scleractinia	Dipsastraea favus	Proteobacteria	Gammaproteobacteria	Alteromonadales	Alteromonadales_incertae_sedis
Scleractinia	Dipsastraea favus	Firmicutes	Clostridia	Clostridiales	unclassified_Clostridiales
Scleractinia	Dipsastraea favus	Bacteroidetes	Bacteroidia	Bacteroidales	Rikenellaceae
Scleractinia	Dipsastraea favus	Actinobacteria	Rubrobacteria	Gaiellales	Gaiellaceae
Scleractinia	Dipsastraea favus	Firmicutes	Clostridia	Clostridiales	Lachnospiraceae
Scleractinia	Dipsastraea favus	Bacteroidetes	Sphingobacteriia	Sphingobacteriales	Chitinophagaceae
Scleractinia	Dipsastraea favus	Actinobacteria	Actinomycetia	Actinomycetales	Nocardioidaceae
Scleractinia	Dipsastraea favus	Proteobacteria	Alphaproteobacteria	Rhizobiales	Rhizobiaceae
Scleractinia	Dipsastraea favus	Proteobacteria	Gammaproteobacteria	Thiotrichales	Thiotrichales_incertae_sedis
Scleractinia	Dipsastraea favus	Firmicutes	Bacilli	Bacillales	Planococcaceae
Scleractinia	Dipsastraea favus	Proteobacteria	Gammaproteobacteria	Alteromonadales	Idiomarinaceae
Scleractinia	Dipsastraea favus	Actinobacteria	Actinomycetia	Actinomycetales	Brevibacteriaceae
Scleractinia	Dipsastraea favus	Firmicutes	Bacilli	Bacillales	Alicyclobacillaceae
Scleractinia	Dipsastraea favus	Proteobacteria	Gammaproteobacteria	Chromatiales	Granulosicoccaceae
Scleractinia	Dipsastraea favus	Firmicutes	Clostridia	Clostridiales	Clostridiales_Incertae Sedis XI
Scleractinia	Dipsastraea favus	Actinobacteria	Actinomycetia	Actinomycetales	Bogoriellaceae
Scleractinia	Dipsastraea favus	Proteobacteria	Betaproteobacteria	Nitrosomonadales	Nitrosomonadaceae
Scleractinia	Dipsastraea favus	Proteobacteria	Gammaproteobacteria	Chromatiales	Ectothiorhodospiraceae
Scleractinia	Dipsastraea favus	Nitrospinae	Nitrospinia	Nitrospinales	Nitrospinaceae
Scleractinia	Dipsastraea favus	Proteobacteria	Gammaproteobacteria	Chromatiales	unclassified_Chromatiales
Scleractinia	Dipsastraea favus	Fusobacteria	Fusobacteriia	Fusobacteriales	Fusobacteriaceae
Scleractinia	Dipsastraea favus	Acidobacteria	unclassified_Acidobacteria	unclassified_Acidobacteria_Gp26	unclassified_Acidobacteria_Gp26
Scleractinia	Dipsastraea favus	Proteobacteria	Alphaproteobacteria	Rhizobiales	Methylocystaceae
Scleractinia	Dipsastraea favus	Firmicutes	Negativicutes	Selenomonadales	Veillonellaceae
Scleractinia	Dipsastraea favus	Actinobacteria	Actinomycetia	Acidimicrobiales	Acidimicrobiaceae
Scleractinia	Dipsastraea favus	Proteobacteria	Deltaproteobacteria	Desulfovibrionales	Desulfohalobiaceae
Scleractinia	Dipsastraea favus	Proteobacteria	Deltaproteobacteria	Syntrophobacterales	Syntrophobacteraceae
Scleractinia	Dipsastraea favus	Proteobacteria	Deltaproteobacteria	Bdellovibrionales	Bdellovibrionaceae
Scleractinia	Dipsastraea favus	Actinobacteria	Thermoleophilia	Solirubrobacterales	Solirubrobacteraceae
Scleractinia	Dipsastraea favus	candidate division ZB3	unclassified_candidate division ZB3	unclassified_candidate division ZB3	unclassified_candidate division ZB3
Scleractinia	Dipsastraea favus	Proteobacteria	Epsilonproteobacteria	Campylobacterales	Helicobacteraceae
Scleractinia	Dipsastraea favus	Lentisphaerae	Lentisphaeria	Lentisphaerales	Lentisphaeraceae
Scleractinia	Dipsastraea favus	Chlamydiae	Chlamydiia	Chlamydiales	Parachlamydiaceae
Scleractinia	Dipsastraea favus	Gemmatimonadetes	Gemmatimonadetes	Gemmatimonadales	Gemmatimonadaceae
Scleractinia	Dipsastraea favus	Proteobacteria	Deltaproteobacteria	Syntrophobacterales	Syntrophaceae
Scleractinia	Dipsastraea favus	Proteobacteria	Alphaproteobacteria	Rickettsiales	unclassified_Rickettsiales
Scleractinia	Dipsastraea favus	Firmicutes	Bacilli	Bacillales	Staphylococcaceae
Scleractinia	Dipsastraea favus	Proteobacteria	Gammaproteobacteria	Aeromonadales	Aeromonadaceae
Scleractinia	Dipsastraea favus	Proteobacteria	Betaproteobacteria	Burkholderiales	unclassified_Burkholderiales
Scleractinia	Dipsastraea favus	Acidobacteria	unclassified_Acidobacteria	unclassified_Acidobacteria_Gp6	unclassified_Acidobacteria_Gp6
Scleractinia	Dipsastraea favus	Actinobacteria	Actinomycetia	Actinomycetales	Pseudonocardiaceae
Scleractinia	Dipsastraea favus	Proteobacteria	Gammaproteobacteria	Pasteurellales	Pasteurellaceae
Scleractinia	Dipsastraea favus	Deferribacteres	Deferribacteres	Deferribacterales	Deferribacterales_incertae_sedis
Scleractinia	Dipsastraea favus	Chlamydiae	Chlamydiia	Chlamydiales	Simkaniaceae
Scleractinia	Dipsastraea favus	Proteobacteria	Deltaproteobacteria	Desulfovibrionales	Desulfovibrionaceae
Scleractinia	Dipsastraea favus	Proteobacteria	Betaproteobacteria	Burkholderiales	Comamonadaceae
Scleractinia	Dipsastraea favus	Acidobacteria	unclassified_Acidobacteria	unclassified_Acidobacteria_Gp16	unclassified_Acidobacteria_Gp16
Scleractinia	Dipsastraea favus	Ignavibacteriae	Ignavibacteria	Ignavibacteriales	Ignavibacteriaceae
Scleractinia	Dipsastraea favus	Bacteroidetes	Sphingobacteriia	Sphingobacteriales	Sphingobacteriaceae
Scleractinia	Dipsastraea favus	Bacteroidetes	Bacteroidia	Bacteroidales	Porphyromonadaceae
Scleractinia	Dipsastraea favus	Bacteroidetes	Bacteroidetes_incertae_sedis	unclassified_Bacteroidetes_incertae_sedis	unclassified_Bacteroidetes_incertae_sedis
Scleractinia	Dipsastraea favus	Proteobacteria	Gammaproteobacteria	Xanthomonadales	Xanthomonadaceae
Scleractinia	Dipsastraea favus	Chlorobi	Chlorobia	Chlorobiales	Chlorobiaceae
Scleractinia	Dipsastraea favus	Proteobacteria	Gammaproteobacteria	Oceanospirillales	Litoricolaceae
Scleractinia	Dipsastraea favus	Proteobacteria	Deltaproteobacteria	Myxococcales	Kofleriaceae
Scleractinia	Dipsastraea favus	Proteobacteria	Gammaproteobacteria	Pseudomonadales	Pseudomonadales_incertae_sedis
Scleractinia	Dipsastraea favus	Actinobacteria	Actinomycetia	Actinomycetales	Mycobacteriaceae
Scleractinia	Dipsastraea favus	Firmicutes	Bacilli	Bacillales	Bacillales_incertae_sedis
Scleractinia	Dipsastraea favus	Firmicutes	Bacilli	Lactobacillales	Streptococcaceae
Scleractinia	Dipsastraea favus	Firmicutes	Bacilli	Lactobacillales	Lactobacillaceae
Scleractinia	Dipsastraea favus	Actinobacteria	Actinomycetia	Actinomycetales	Nocardiaceae
Scleractinia	Dipsastraea favus	Proteobacteria	Alphaproteobacteria	Rhizobiales	Aurantimonadaceae
Scleractinia	Dipsastraea favus	Proteobacteria	Alphaproteobacteria	Kordiimonadales	unclassified_Kordiimonadales
Scleractinia	Dipsastraea favus	Firmicutes	Clostridia	Clostridiales	Defluviitaleaceae
Scleractinia	Dipsastraea favus	Planctomycetes	unclassified_Planctomycetes	unclassified_Planctomycetes	unclassified_Planctomycetes
Scleractinia	Dipsastraea favus	Firmicutes	Clostridia	Clostridiales	Peptococcaceae
Scleractinia	Dipsastraea favus	Actinobacteria	Actinomycetia	Actinomycetales	Demequinaceae
Scleractinia	Dipsastraea favus	Fusobacteria	Fusobacteriia	Fusobacteriales	unclassified_Fusobacteriales
Scleractinia	Dipsastraea favus	Bacteroidetes	Bacteroidia	Bacteroidales	Prevotellaceae
Scleractinia	Dipsastraea favus	Proteobacteria	Betaproteobacteria	Burkholderiales	Alcaligenaceae
Scleractinia	Dipsastraea favus	Acidobacteria	unclassified_Acidobacteria	unclassified_Acidobacteria_Gp23	unclassified_Acidobacteria_Gp23
Scleractinia	Dipsastraea favus	Proteobacteria	Alphaproteobacteria	Kordiimonadales	Temperatibacteraceae
Scleractinia	Dipsastraea favus	Proteobacteria	Deltaproteobacteria	Desulfuromonadales	unclassified_Desulfuromonadales
Scleractinia	Dipsastraea favus	Proteobacteria	Alphaproteobacteria	Rhizobiales	Rhizobiales_incertae_sedis
Scleractinia	Dipsastraea favus	Bacteroidetes	Bacteroidia	Bacteroidales	Bacteroidaceae
Scleractinia	Dipsastraea favus	Firmicutes	Bacilli	Bacillales	Bacillales_Incertae Sedis XI
Scleractinia	Dipsastraea favus	Proteobacteria	Gammaproteobacteria	Alteromonadales	Ferrimonadaceae
Scleractinia	Dipsastraea favus	Actinobacteria	Actinomycetia	Actinomycetales	Geodermatophilaceae
Scleractinia	Dipsastraea favus	Spirochaetes	Spirochaetia	Spirochaetales	unclassified_Spirochaetales
Scleractinia	Dipsastraea favus	Proteobacteria	Alphaproteobacteria	Rhizobiales	Bradyrhizobiaceae
Scleractinia	Dipsastraea favus	Firmicutes	Bacilli	Bacillales	Paenibacillaceae
Scleractinia	Dipsastraea favus	Proteobacteria	Deltaproteobacteria	Desulfovibrionales	unclassified_Desulfovibrionales
Scleractinia	Dipsastraea favus	Proteobacteria	Betaproteobacteria	Burkholderiales	Burkholderiales_incertae_sedis
Scleractinia	Dipsastraea favus	Proteobacteria	Gammaproteobacteria	Oceanospirillales	Oceanospirillales_incertae_sedis
Scleractinia	Dipsastraea favus	Proteobacteria	Alphaproteobacteria	Rickettsiales	Rickettsiaceae
Scleractinia	Dipsastraea favus	Actinobacteria	Actinomycetia	Actinomycetales	Dietziaceae
Scleractinia	Dipsastraea favus	Firmicutes	Erysipelotrichia	Erysipelotrichales	Erysipelotrichaceae
Scleractinia	Dipsastraea favus	Actinobacteria	Actinomycetia	Actinomycetales	Cellulomonadaceae
Scleractinia	Dipsastraea favus	Actinobacteria	Actinomycetia	Actinomycetales	Dermabacteraceae
Scleractinia	Dipsastraea favus	Actinobacteria	Actinomycetia	Actinomycetales	Streptomycetaceae
Scleractinia	Dipsastraea favus	Actinobacteria	Actinomycetia	Actinomycetales	Intrasporangiaceae
Scleractinia	Dipsastraea favus	Spirochaetes	Spirochaetia	Spirochaetales	Leptospiraceae
Scleractinia	Dipsastraea favus	Proteobacteria	Epsilonproteobacteria	Campylobacterales	unclassified_Campylobacterales
Scleractinia	Dipsastraea favus	Proteobacteria	Gammaproteobacteria	Thiotrichales	unclassified_Thiotrichales
Scleractinia	Dipsastraea favus	Firmicutes	Clostridia	Clostridiales	Eubacteriaceae
Scleractinia	Dipsastraea favus	Firmicutes	Bacilli	Bacillales	Bacillales_Incertae Sedis XII
Scleractinia	Dipsastraea favus	Proteobacteria	Gammaproteobacteria	Legionellales	Coxiellaceae
Scleractinia	Dipsastraea favus	Proteobacteria	Deltaproteobacteria	Desulfuromonadales	Geobacteraceae
Scleractinia	Dipsastraea favus	Firmicutes	Bacilli	Bacillales	unclassified_Bacillales
Scleractinia	Dipsastraea favus	Proteobacteria	Deltaproteobacteria	Myxococcales	Phaselicystidaceae
Scleractinia	Dipsastraea favus	Proteobacteria	Alphaproteobacteria	Rhizobiales	Cohaesibacteraceae
Scleractinia	Pocillopora cf damicornis	Verrucomicrobia	Verrucomicrobiae	Verrucomicrobiales	unclassified_Verrucomicrobiales
Scleractinia	Pocillopora cf damicornis	Proteobacteria	unclassified_Proteobacteria	unclassified_Proteobacteria	unclassified_Proteobacteria
Scleractinia	Pocillopora cf damicornis	Proteobacteria	Gammaproteobacteria	unclassified_Gammaproteobacteria	unclassified_Gammaproteobacteria
Scleractinia	Pocillopora cf damicornis	Proteobacteria	Gammaproteobacteria	Alteromonadales	unclassified_Alteromonadales
Scleractinia	Pocillopora cf damicornis	Proteobacteria	Alphaproteobacteria	unclassified_Alphaproteobacteria	unclassified_Alphaproteobacteria
Scleractinia	Pocillopora cf damicornis	Actinobacteria	Actinomycetia	Acidimicrobiales	unclassified_Acidimicrobiales
Scleractinia	Pocillopora cf damicornis	Firmicutes	Clostridia	Clostridiales	Peptostreptococcaceae
Scleractinia	Pocillopora cf damicornis	Proteobacteria	Alphaproteobacteria	Rhodospirillales	Rhodospirillaceae
Scleractinia	Pocillopora cf damicornis	Bacteroidetes	Flavobacteriia	Flavobacteriales	Flavobacteriaceae
Scleractinia	Pocillopora cf damicornis	Proteobacteria	Alphaproteobacteria	Parvularculales	Parvularculaceae
Scleractinia	Pocillopora cf damicornis	Proteobacteria	Deltaproteobacteria	Desulfobacterales	Desulfobulbaceae
Scleractinia	Pocillopora cf damicornis	Proteobacteria	Gammaproteobacteria	Oceanospirillales	Hahellaceae
Scleractinia	Pocillopora cf damicornis	Proteobacteria	Alphaproteobacteria	Rhodospirillales	unclassified_Rhodospirillales
Scleractinia	Pocillopora cf damicornis	Proteobacteria	Gammaproteobacteria	Vibrionales	Vibrionaceae
Scleractinia	Pocillopora cf damicornis	Proteobacteria	Gammaproteobacteria	Alteromonadales	Idiomarinaceae
Scleractinia	Pocillopora cf damicornis	Proteobacteria	Gammaproteobacteria	Alteromonadales	Shewanellaceae
Scleractinia	Pocillopora cf damicornis	Proteobacteria	Alphaproteobacteria	Sphingomonadales	Erythrobacteraceae
Scleractinia	Pocillopora cf damicornis	Proteobacteria	Betaproteobacteria	Burkholderiales	Oxalobacteraceae
Scleractinia	Pocillopora cf damicornis	Bacteroidetes	Flavobacteriia	Flavobacteriales	Cryomorphaceae
Scleractinia	Pocillopora cf damicornis	Proteobacteria	Alphaproteobacteria	Kordiimonadales	Kordiimonadaceae
Scleractinia	Pocillopora cf damicornis	Proteobacteria	Deltaproteobacteria	unclassified_Deltaproteobacteria	unclassified_Deltaproteobacteria
Scleractinia	Pocillopora cf damicornis	Proteobacteria	Epsilonproteobacteria	Campylobacterales	Helicobacteraceae
Scleractinia	Pocillopora cf damicornis	Bacteroidetes	unclassified_Bacteroidetes	unclassified_Bacteroidetes	unclassified_Bacteroidetes
Scleractinia	Pocillopora cf damicornis	Proteobacteria	Gammaproteobacteria	Chromatiales	Chromatiaceae
Scleractinia	Pocillopora cf damicornis	Proteobacteria	Gammaproteobacteria	Gammaproteobacteria_incertae_sedis	unclassified_Gammaproteobacteria_incertae_sedis
Scleractinia	Pocillopora cf damicornis	Proteobacteria	Betaproteobacteria	Burkholderiales	Burkholderiaceae
Scleractinia	Pocillopora cf damicornis	Proteobacteria	Gammaproteobacteria	Alteromonadales	Psychromonadaceae
Scleractinia	Pocillopora cf damicornis	Proteobacteria	Gammaproteobacteria	Oceanospirillales	Oceanospirillaceae
Scleractinia	Pocillopora cf damicornis	Proteobacteria	Alphaproteobacteria	Alphaproteobacteria_incertae_sedis	unclassified_Alphaproteobacteria_incertae_sedis
Scleractinia	Pocillopora cf damicornis	Proteobacteria	Gammaproteobacteria	Oceanospirillales	Alcanivoracaceae
Scleractinia	Pocillopora cf damicornis	Proteobacteria	Gammaproteobacteria	Alteromonadales	Pseudoalteromonadaceae
Scleractinia	Pocillopora cf damicornis	Actinobacteria	Actinomycetia	unclassified_Actinobacteria	unclassified_Actinobacteria
Scleractinia	Pocillopora cf damicornis	Parcubacteria	unclassified_Parcubacteria	unclassified_Parcubacteria	unclassified_Parcubacteria
Scleractinia	Pocillopora cf damicornis	Firmicutes	Clostridia	Clostridiales	unclassified_Clostridiales
Scleractinia	Pocillopora cf damicornis	Bacteroidetes	Bacteroidia	Bacteroidales	unclassified_Bacteroidales
Scleractinia	Pocillopora cf damicornis	Actinobacteria	Actinomycetia	Actinomycetales	Propionibacteriaceae
Scleractinia	Pocillopora cf damicornis	Verrucomicrobia	Opitutae	Puniceicoccales	Puniceicoccaceae
Scleractinia	Pocillopora cf damicornis	Proteobacteria	Alphaproteobacteria	Rhizobiales	unclassified_Rhizobiales
Scleractinia	Pocillopora cf damicornis	Bacteroidetes	Cytophagia	Cytophagales	Flammeovirgaceae
Scleractinia	Pocillopora cf damicornis	Proteobacteria	Gammaproteobacteria	Pseudomonadales	Pseudomonadaceae
Scleractinia	Pocillopora cf damicornis	Proteobacteria	Deltaproteobacteria	Desulfobacterales	Desulfobacteraceae
Scleractinia	Pocillopora cf damicornis	Proteobacteria	Alphaproteobacteria	Caulobacterales	Caulobacteraceae
Scleractinia	Pocillopora cf damicornis	Proteobacteria	Gammaproteobacteria	Xanthomonadales	Xanthomonadaceae
Scleractinia	Pocillopora cf damicornis	Proteobacteria	Betaproteobacteria	Methylophilales	Methylophilaceae
Scleractinia	Pocillopora cf damicornis	Actinobacteria	Actinomycetia	Actinomycetales	Microbacteriaceae
Scleractinia	Pocillopora cf damicornis	Actinobacteria	Actinomycetia	Actinomycetales	Actinomycetaceae
Scleractinia	Pocillopora cf damicornis	Spirochaetes	Spirochaetia	Spirochaetales	Spirochaetaceae
Scleractinia	Pocillopora cf damicornis	Verrucomicrobia	unclassified_Verrucomicrobia	unclassified_Verrucomicrobia	unclassified_Verrucomicrobia
Scleractinia	Pocillopora cf damicornis	Verrucomicrobia	Verrucomicrobiae	Verrucomicrobiales	Verrucomicrobiaceae
Scleractinia	Pocillopora cf damicornis	Cyanobacteria	unclassified_Cyanobacteria	unclassified_Cyanobacteria	unclassified_Cyanobacteria
Scleractinia	Pocillopora cf damicornis	Proteobacteria	Gammaproteobacteria	Pseudomonadales	Moraxellaceae
Scleractinia	Pocillopora cf damicornis	Proteobacteria	Deltaproteobacteria	Bdellovibrionales	Bacteriovoracaceae
Scleractinia	Pocillopora cf damicornis	Proteobacteria	Alphaproteobacteria	Rhizobiales	Phyllobacteriaceae
Scleractinia	Pocillopora cf damicornis	Marinimicrobia	unclassified_Marinimicrobia	unclassified_Marinimicrobia	unclassified_Marinimicrobia
Scleractinia	Pocillopora cf damicornis	Bacteroidetes	Flavobacteriia	Flavobacteriales	unclassified_Flavobacteriales
Scleractinia	Pocillopora cf damicornis	Proteobacteria	Alphaproteobacteria	Sneathiellales	Sneathiellaceae
Scleractinia	Pocillopora cf damicornis	Proteobacteria	Gammaproteobacteria	Oceanospirillales	Halomonadaceae
Scleractinia	Pocillopora cf damicornis	Proteobacteria	Alphaproteobacteria	Caulobacterales	Hyphomonadaceae
Scleractinia	Pocillopora cf damicornis	Firmicutes	Bacilli	Bacillales	Bacillaceae
Scleractinia	Pocillopora cf damicornis	Proteobacteria	Gammaproteobacteria	Enterobacterales	Enterobacteriaceae
Scleractinia	Pocillopora cf damicornis	Planctomycetes	Planctomycetia	Planctomycetales	Planctomycetaceae
Scleractinia	Pocillopora cf damicornis	Actinobacteria	Actinomycetia	Actinomycetales	Micrococcaceae
Scleractinia	Pocillopora cf damicornis	Proteobacteria	Alphaproteobacteria	unclassified_Alphaproteobacteria	SAR11
Scleractinia	Pocillopora cf damicornis	Proteobacteria	Alphaproteobacteria	Sphingomonadales	Sphingomonadaceae
Scleractinia	Pocillopora cf damicornis	Fusobacteria	Fusobacteriia	Fusobacteriales	Leptotrichiaceae
Scleractinia	Pocillopora cf damicornis	Proteobacteria	Alphaproteobacteria	Rhizobiales	Methylobacteriaceae
Scleractinia	Pocillopora cf damicornis	Proteobacteria	Alphaproteobacteria	Kiloniellales	Kiloniellaceae
Scleractinia	Pocillopora cf damicornis	Verrucomicrobia	Verrucomicrobiae	Verrucomicrobiales	Rubritaleaceae
Scleractinia	Pocillopora cf damicornis	Proteobacteria	Gammaproteobacteria	Alteromonadales	Colwelliaceae
Scleractinia	Pocillopora cf damicornis	Actinobacteria	Actinomycetia	Actinomycetales	unclassified_Actinomycetales
Scleractinia	Pocillopora cf damicornis	Proteobacteria	Alphaproteobacteria	Rhodospirillales	Acetobacteraceae
Scleractinia	Pocillopora cf damicornis	Firmicutes	unclassified_Firmicutes	unclassified_Firmicutes	unclassified_Firmicutes
Scleractinia	Pocillopora cf damicornis	Actinobacteria	Actinomycetia	Actinomycetales	Dermacoccaceae
Scleractinia	Pocillopora cf damicornis	Proteobacteria	Gammaproteobacteria	Pseudomonadales	Pseudomonadales_incertae_sedis
Scleractinia	Pocillopora cf damicornis	Proteobacteria	Betaproteobacteria	unclassified_Betaproteobacteria	unclassified_Betaproteobacteria
Scleractinia	Pocillopora cf damicornis	Actinobacteria	Actinomycetia	Actinomycetales	Corynebacteriaceae
Scleractinia	Pocillopora cf damicornis	Proteobacteria	Gammaproteobacteria	Pasteurellales	Pasteurellaceae
Scleractinia	Pocillopora cf damicornis	Candidatus Saccharibacteria	unclassified_Candidatus Saccharibacteria	unclassified_Candidatus Saccharibacteria	unclassified_Candidatus Saccharibacteria
Scleractinia	Pocillopora cf damicornis	Bacteroidetes	Sphingobacteriia	Sphingobacteriales	Rhodothermaceae
Scleractinia	Pocillopora cf damicornis	Proteobacteria	Gammaproteobacteria	Thiotrichales	Francisellaceae
Scleractinia	Pocillopora cf damicornis	Proteobacteria	Epsilonproteobacteria	Campylobacterales	Campylobacteraceae
Scleractinia	Pocillopora cf damicornis	Proteobacteria	Gammaproteobacteria	Oceanospirillales	unclassified_Oceanospirillales
Scleractinia	Pocillopora cf damicornis	Proteobacteria	Betaproteobacteria	Neisseriales	Neisseriaceae
Scleractinia	Pocillopora cf damicornis	Acidobacteria	Holophagae	Acanthopleuribacterales	Acanthopleuribacteraceae
Scleractinia	Pocillopora cf damicornis	Bacteroidetes	Cytophagia	Cytophagales	Cytophagaceae
Scleractinia	Pocillopora cf damicornis	Firmicutes	Bacilli	Bacillales	unclassified_Bacillales
Scleractinia	Pocillopora cf damicornis	Acidobacteria	unclassified_Acidobacteria	unclassified_Acidobacteria_Gp10	unclassified_Acidobacteria_Gp10
Scleractinia	Pocillopora cf damicornis	Firmicutes	Clostridia	Clostridiales	Clostridiaceae
Scleractinia	Pocillopora cf damicornis	Proteobacteria	Gammaproteobacteria	Alteromonadales	Alteromonadales_incertae_sedis
Scleractinia	Pocillopora cf damicornis	Firmicutes	Negativicutes	Selenomonadales	Veillonellaceae
Scleractinia	Pocillopora cf damicornis	Proteobacteria	Gammaproteobacteria	Legionellales	Coxiellaceae
Scleractinia	Pocillopora cf damicornis	Proteobacteria	Alphaproteobacteria	Rhizobiales	Methylocystaceae
Scleractinia	Pocillopora cf damicornis	Planctomycetes	Phycisphaerae	Phycisphaerales	Phycisphaeraceae
Scleractinia	Pocillopora cf damicornis	Chloroflexi	Caldilineae	Caldilineales	Caldilineaceae
Scleractinia	Pocillopora cf damicornis	Bacteroidetes	Cytophagia	Cytophagales	unclassified_Cytophagales
Scleractinia	Pocillopora cf damicornis	Tenericutes	Mollicutes	Mycoplasmatales	Mycoplasmataceae
Scleractinia	Pocillopora cf damicornis	Fusobacteria	Fusobacteriia	Fusobacteriales	unclassified_Fusobacteriales
Scleractinia	Pocillopora cf damicornis	Bacteroidetes	Sphingobacteriia	Sphingobacteriales	Saprospiraceae
Scleractinia	Pocillopora cf damicornis	Bacteroidetes	Sphingobacteriia	Sphingobacteriales	Chitinophagaceae
Scleractinia	Pocillopora cf damicornis	Actinobacteria	Actinomycetia	Actinomycetales	Nocardioidaceae
Scleractinia	Pocillopora cf damicornis	Proteobacteria	Alphaproteobacteria	Rhizobiales	Rhizobiaceae
Scleractinia	Pocillopora cf damicornis	Bacteroidetes	Sphingobacteriia	Sphingobacteriales	unclassified_Sphingobacteriales
Scleractinia	Pocillopora cf damicornis	Verrucomicrobia	Spartobacteria	unclassified_Spartobacteria	unclassified_Spartobacteria
Scleractinia	Pocillopora cf damicornis	Proteobacteria	Gammaproteobacteria	Thiotrichales	Thiotrichales_incertae_sedis
Scleractinia	Pocillopora cf damicornis	Firmicutes	Bacilli	Bacillales	Planococcaceae
Scleractinia	Pocillopora cf damicornis	Proteobacteria	Gammaproteobacteria	Alteromonadales	Ferrimonadaceae
Scleractinia	Pocillopora cf damicornis	Bacteroidetes	Bacteroidia	Bacteroidales	Rikenellaceae
Scleractinia	Pocillopora cf damicornis	Proteobacteria	Gammaproteobacteria	Chromatiales	Granulosicoccaceae
Scleractinia	Pocillopora cf damicornis	Actinobacteria	Actinomycetia	Actinomycetales	Dermabacteraceae
Scleractinia	Pocillopora cf damicornis	Firmicutes	Clostridia	Clostridiales	Clostridiales_Incertae Sedis XI
Scleractinia	Pocillopora cf damicornis	Planctomycetes	Planctomycetia	unclassified_Planctomycetia	unclassified_Planctomycetia
Scleractinia	Pocillopora cf damicornis	Verrucomicrobia	Verrucomicrobiae	unclassified_Subdivision3	unclassified_Subdivision3
Scleractinia	Pocillopora cf damicornis	Acidobacteria	unclassified_Acidobacteria	unclassified_Acidobacteria_Gp9	unclassified_Acidobacteria_Gp9
Scleractinia	Pocillopora cf damicornis	Proteobacteria	Deltaproteobacteria	Myxococcales	Nannocystaceae
Scleractinia	Pocillopora cf damicornis	Proteobacteria	Deltaproteobacteria	Myxococcales	unclassified_Myxococcales
Scleractinia	Pocillopora cf damicornis	Firmicutes	Clostridia	Clostridiales	Lachnospiraceae
Scleractinia	Pocillopora cf damicornis	Proteobacteria	Alphaproteobacteria	Rhizobiales	Hyphomicrobiaceae
Scleractinia	Pocillopora cf damicornis	Proteobacteria	Alphaproteobacteria	Rhizobiales	Xanthobacteraceae
Scleractinia	Pocillopora cf damicornis	Proteobacteria	Deltaproteobacteria	Desulfovibrionales	Desulfohalobiaceae
Scleractinia	Pocillopora cf damicornis	Proteobacteria	Gammaproteobacteria	Chromatiales	unclassified_Chromatiales
Scleractinia	Pocillopora cf damicornis	Fusobacteria	Fusobacteriia	Fusobacteriales	Fusobacteriaceae
Scleractinia	Pocillopora cf damicornis	Firmicutes	Clostridia	Clostridiales	Ruminococcaceae
Scleractinia	Pocillopora cf damicornis	Proteobacteria	Deltaproteobacteria	Bdellovibrionales	Bdellovibrionaceae
Scleractinia	Pocillopora cf damicornis	Actinobacteria	Actinomycetia	Actinomycetales	Dermatophilaceae
Scleractinia	Pocillopora cf damicornis	candidate division ZB3	unclassified_candidate division ZB3	unclassified_candidate division ZB3	unclassified_candidate division ZB3
Scleractinia	Pocillopora cf damicornis	Firmicutes	Bacilli	Lactobacillales	Lactobacillaceae
Scleractinia	Pocillopora cf damicornis	Proteobacteria	Alphaproteobacteria	Rhizobiales	Rhodobiaceae
Scleractinia	Pocillopora cf damicornis	Proteobacteria	Betaproteobacteria	Burkholderiales	Comamonadaceae
Scleractinia	Pocillopora cf damicornis	Firmicutes	Bacilli	Bacillales	Staphylococcaceae
Scleractinia	Pocillopora cf damicornis	Proteobacteria	Oligoflexia	Oligoflexales	Oligoflexaceae
Scleractinia	Pocillopora cf damicornis	Proteobacteria	Gammaproteobacteria	Aeromonadales	Aeromonadaceae
Scleractinia	Pocillopora cf damicornis	Actinobacteria	Actinomycetia	Actinomycetales	Thermomonosporaceae
Scleractinia	Pocillopora cf damicornis	Proteobacteria	Betaproteobacteria	Burkholderiales	unclassified_Burkholderiales
Scleractinia	Pocillopora cf damicornis	Proteobacteria	Deltaproteobacteria	Desulfovibrionales	Desulfovibrionaceae
Scleractinia	Pocillopora cf damicornis	Acidobacteria	unclassified_Acidobacteria	unclassified_Acidobacteria_Gp22	unclassified_Acidobacteria_Gp22
Scleractinia	Pocillopora cf damicornis	Chlamydiae	Chlamydiia	Chlamydiales	Simkaniaceae
Scleractinia	Pocillopora cf damicornis	Proteobacteria	Gammaproteobacteria	Chromatiales	Ectothiorhodospiraceae
Scleractinia	Pocillopora cf damicornis	Firmicutes	Bacilli	Lactobacillales	Carnobacteriaceae
Scleractinia	Pocillopora cf damicornis	Bacteroidetes	Sphingobacteriia	Sphingobacteriales	Cyclobacteriaceae
Scleractinia	Pocillopora cf damicornis	Proteobacteria	Betaproteobacteria	Burkholderiales	Alcaligenaceae
Scleractinia	Pocillopora cf damicornis	Bacteroidetes	Bacteroidia	Bacteroidales	Porphyromonadaceae
Scleractinia	Pocillopora cf damicornis	Bacteroidetes	Bacteroidetes_incertae_sedis	unclassified_Bacteroidetes_incertae_sedis	unclassified_Bacteroidetes_incertae_sedis
Scleractinia	Pocillopora cf damicornis	Proteobacteria	Gammaproteobacteria	Oceanospirillales	Litoricolaceae
Scleractinia	Pocillopora cf damicornis	Proteobacteria	Alphaproteobacteria	Sphingomonadales	unclassified_Sphingomonadales
Scleractinia	Pocillopora cf damicornis	Firmicutes	Bacilli	Bacillales	Bacillales_incertae_sedis
Scleractinia	Pocillopora cf damicornis	Acidobacteria	unclassified_Acidobacteria	unclassified_Acidobacteria_Gp3	unclassified_Acidobacteria_Gp3
Scleractinia	Pocillopora cf damicornis	Proteobacteria	Deltaproteobacteria	Myxococcales	Polyangiaceae
Scleractinia	Pocillopora cf damicornis	Firmicutes	Bacilli	Lactobacillales	Streptococcaceae
Scleractinia	Pocillopora cf damicornis	Firmicutes	Bacilli	Bacillales	Alicyclobacillaceae
Scleractinia	Pocillopora cf damicornis	Proteobacteria	Alphaproteobacteria	Rhizobiales	Aurantimonadaceae
Scleractinia	Pocillopora cf damicornis	Firmicutes	Clostridia	Clostridiales	Defluviitaleaceae
Scleractinia	Pocillopora cf damicornis	Planctomycetes	unclassified_Planctomycetes	unclassified_Planctomycetes	unclassified_Planctomycetes
Scleractinia	Pocillopora cf damicornis	Spirochaetes	Spirochaetia	Spirochaetales	Leptospiraceae
Scleractinia	Pocillopora cf damicornis	Actinobacteria	Actinomycetia	Actinomycetales	Dietziaceae
Scleractinia	Pocillopora cf damicornis	Firmicutes	Bacilli	Bacillales	Thermoactinomycetaceae
Scleractinia	Pocillopora cf damicornis	DeinococcusxThermus	Deinococci	Deinococcales	Deinococcaceae
Scleractinia	Pocillopora cf damicornis	Proteobacteria	Deltaproteobacteria	Myxococcales	Haliangiaceae
Scleractinia	Pocillopora cf damicornis	Firmicutes	Bacilli	Bacillales	Paenibacillaceae
Scleractinia	Pocillopora cf damicornis	Proteobacteria	Betaproteobacteria	Rhodocyclales	Rhodocyclaceae
Scleractinia	Pocillopora cf damicornis	Bacteroidetes	Bacteroidia	Bacteroidales	Prevotellaceae
Scleractinia	Pocillopora cf damicornis	Proteobacteria	Alphaproteobacteria	Kordiimonadales	Temperatibacteraceae
Scleractinia	Pocillopora cf damicornis	Acidobacteria	unclassified_Acidobacteria	unclassified_Acidobacteria_Gp6	unclassified_Acidobacteria_Gp6
Scleractinia	Pocillopora cf damicornis	Actinobacteria	Actinomycetia	Acidimicrobiales	Acidimicrobiaceae
Scleractinia	Pocillopora cf damicornis	Proteobacteria	Alphaproteobacteria	Rickettsiales	unclassified_Rickettsiales
Scleractinia	Pocillopora cf damicornis	Proteobacteria	Deltaproteobacteria	Desulfuromonadales	unclassified_Desulfuromonadales
Scleractinia	Pocillopora cf damicornis	Actinobacteria	Actinomycetia	Actinomycetales	Nocardiaceae
Scleractinia	Pocillopora cf damicornis	Bacteroidetes	Bacteroidia	Bacteroidales	Bacteroidaceae
Scleractinia	Pocillopora cf damicornis	Firmicutes	Bacilli	Bacillales	Bacillales_Incertae Sedis XI
Scleractinia	Pocillopora cf damicornis	Firmicutes	Bacilli	Lactobacillales	Leuconostocaceae
Scleractinia	Pocillopora cf damicornis	Spirochaetes	Spirochaetia	Spirochaetales	unclassified_Spirochaetales
Scleractinia	Pocillopora cf damicornis	Firmicutes	Clostridia	Halanaerobiales	Halanaerobiaceae
Scleractinia	Pocillopora cf damicornis	Proteobacteria	Alphaproteobacteria	Rhizobiales	Bradyrhizobiaceae
Scleractinia	Pocillopora cf damicornis	Actinobacteria	Actinomycetia	Actinomycetales	Geodermatophilaceae
Scleractinia	Pocillopora cf damicornis	Lentisphaerae	Lentisphaeria	Lentisphaerales	Lentisphaeraceae
Scleractinia	Pocillopora cf damicornis	Proteobacteria	Epsilonproteobacteria	unclassified_Epsilonproteobacteria	unclassified_Epsilonproteobacteria
Scleractinia	Pocillopora cf damicornis	Firmicutes	Bacilli	Lactobacillales	Aerococcaceae
Scleractinia	Pocillopora cf damicornis	Proteobacteria	Betaproteobacteria	Burkholderiales	Burkholderiales_incertae_sedis
Scleractinia	Pocillopora cf damicornis	Nitrospirae	Nitrospira	Nitrospirales	Nitrospiraceae
Scleractinia	Pocillopora cf damicornis	Acidobacteria	unclassified_Acidobacteria	unclassified_Acidobacteria_Gp4	unclassified_Acidobacteria_Gp4
Scleractinia	Pocillopora cf damicornis	Proteobacteria	Alphaproteobacteria	Rickettsiales	Rickettsiaceae
Scleractinia	Pocillopora cf damicornis	Bacteroidetes	Bacteroidia	Bacteroidales	Prolixibacteraceae
Scleractinia	Pocillopora cf damicornis	Ignavibacteriae	Ignavibacteria	Ignavibacteriales	Ignavibacteriaceae
Scleractinia	Pocillopora cf damicornis	Nitrospinae	Nitrospinia	Nitrospinales	Nitrospinaceae
Scleractinia	Pocillopora cf damicornis	Actinobacteria	Actinomycetia	Actinomycetales	Mycobacteriaceae
Scleractinia	Pocillopora cf damicornis	Actinobacteria	Actinomycetia	Actinomycetales	Cellulomonadaceae
Scleractinia	Pocillopora cf damicornis	Actinobacteria	Actinomycetia	Actinomycetales	Streptomycetaceae
Scleractinia	Pocillopora cf damicornis	Proteobacteria	Deltaproteobacteria	Myxococcales	Phaselicystidaceae
Scleractinia	Pocillopora cf damicornis	Actinobacteria	Actinomycetia	Actinomycetales	Intrasporangiaceae
Scleractinia	Pocillopora cf damicornis	Proteobacteria	Betaproteobacteria	Gallionellales	Gallionellaceae
Scleractinia	Pocillopora cf damicornis	Proteobacteria	Epsilonproteobacteria	Campylobacterales	unclassified_Campylobacterales
Scleractinia	Pocillopora cf damicornis	DeinococcusxThermus	Deinococci	Deinococcales	Trueperaceae
Scleractinia	Pocillopora cf damicornis	Acidobacteria	unclassified_Acidobacteria	unclassified_Acidobacteria_Gp16	unclassified_Acidobacteria_Gp16
Scleractinia	Pocillopora cf damicornis	Proteobacteria	Gammaproteobacteria	Thiotrichales	unclassified_Thiotrichales
Scleractinia	Pocillopora cf damicornis	Firmicutes	Bacilli	Bacillales	Bacillales_Incertae Sedis XII
Scleractinia	Pocillopora cf damicornis	Proteobacteria	Deltaproteobacteria	Desulfuromonadales	Geobacteraceae
Scleractinia	Pocillopora cf damicornis	Actinobacteria	Actinomycetia	Actinomycetales	Brevibacteriaceae
Scleractinia	Pocillopora cf damicornis	Proteobacteria	Alphaproteobacteria	Rhizobiales	Cohaesibacteraceae
Scleractinia	Pocillopora cf damicornis	Bacteroidetes	Sphingobacteriia	Sphingobacteriales	Sphingobacteriaceae
Scleractinia	Porites nodifera	Proteobacteria	Gammaproteobacteria	unclassified_Gammaproteobacteria	unclassified_Gammaproteobacteria
Scleractinia	Porites nodifera	Proteobacteria	Gammaproteobacteria	Gammaproteobacteria_incertae_sedis	unclassified_Gammaproteobacteria_incertae_sedis
Scleractinia	Porites nodifera	Verrucomicrobia	Verrucomicrobiae	Verrucomicrobiales	unclassified_Verrucomicrobiales
Scleractinia	Porites nodifera	Proteobacteria	Gammaproteobacteria	Alteromonadales	unclassified_Alteromonadales
Scleractinia	Porites nodifera	Proteobacteria	Deltaproteobacteria	unclassified_Deltaproteobacteria	unclassified_Deltaproteobacteria
Scleractinia	Porites nodifera	Proteobacteria	Alphaproteobacteria	unclassified_Alphaproteobacteria	unclassified_Alphaproteobacteria
Scleractinia	Porites nodifera	Acidobacteria	unclassified_Acidobacteria	unclassified_Acidobacteria_Gp10	unclassified_Acidobacteria_Gp10
Scleractinia	Porites nodifera	Actinobacteria	Actinomycetia	Acidimicrobiales	unclassified_Acidimicrobiales
Scleractinia	Porites nodifera	Uncultured bacterium	x	x	x
Scleractinia	Porites nodifera	Firmicutes	Clostridia	Clostridiales	Peptostreptococcaceae
Scleractinia	Porites nodifera	Bacteroidetes	unclassified_Bacteroidetes	unclassified_Bacteroidetes	unclassified_Bacteroidetes
Scleractinia	Porites nodifera	Proteobacteria	unclassified_Proteobacteria	unclassified_Proteobacteria	unclassified_Proteobacteria
Scleractinia	Porites nodifera	Bacteroidetes	Sphingobacteriia	Sphingobacteriales	Saprospiraceae
Scleractinia	Porites nodifera	Proteobacteria	Alphaproteobacteria	Parvularculales	Parvularculaceae
Scleractinia	Porites nodifera	Cyanobacteria	unclassified_Cyanobacteria	unclassified_Cyanobacteria	unclassified_Cyanobacteria
Scleractinia	Porites nodifera	Proteobacteria	Gammaproteobacteria	Oceanospirillales	Hahellaceae
Scleractinia	Porites nodifera	Bacteroidetes	Cytophagia	Cytophagales	Flammeovirgaceae
Scleractinia	Porites nodifera	Proteobacteria	Gammaproteobacteria	Alteromonadales	Alteromonadaceae
Scleractinia	Porites nodifera	Proteobacteria	Alphaproteobacteria	Rhodospirillales	unclassified_Rhodospirillales
Scleractinia	Porites nodifera	Proteobacteria	Gammaproteobacteria	Vibrionales	Vibrionaceae
Scleractinia	Porites nodifera	Proteobacteria	Gammaproteobacteria	Oceanospirillales	Oceanospirillaceae
Scleractinia	Porites nodifera	Proteobacteria	Gammaproteobacteria	Alteromonadales	Idiomarinaceae
Scleractinia	Porites nodifera	Proteobacteria	Gammaproteobacteria	Alteromonadales	Moritellaceae
Scleractinia	Porites nodifera	Proteobacteria	Gammaproteobacteria	Alteromonadales	Shewanellaceae
Scleractinia	Porites nodifera	Bacteroidetes	Flavobacteriia	Flavobacteriales	Flavobacteriaceae
Scleractinia	Porites nodifera	Proteobacteria	Deltaproteobacteria	Bdellovibrionales	Bacteriovoracaceae
Scleractinia	Porites nodifera	Proteobacteria	Alphaproteobacteria	Sphingomonadales	Erythrobacteraceae
Scleractinia	Porites nodifera	Proteobacteria	Betaproteobacteria	Burkholderiales	Oxalobacteraceae
Scleractinia	Porites nodifera	Proteobacteria	Alphaproteobacteria	Rhodobacterales	Rhodobacteraceae
Scleractinia	Porites nodifera	Bacteroidetes	Flavobacteriia	Flavobacteriales	Cryomorphaceae
Scleractinia	Porites nodifera	Bacteroidetes	Bacteroidia	Bacteroidales	Prolixibacteraceae
Scleractinia	Porites nodifera	Verrucomicrobia	Verrucomicrobiae	Verrucomicrobiales	Verrucomicrobiaceae
Scleractinia	Porites nodifera	Proteobacteria	Alphaproteobacteria	Kordiimonadales	Kordiimonadaceae
Scleractinia	Porites nodifera	Proteobacteria	Alphaproteobacteria	Rhizobiales	unclassified_Rhizobiales
Scleractinia	Porites nodifera	Proteobacteria	Deltaproteobacteria	Desulfobacterales	Desulfobacteraceae
Scleractinia	Porites nodifera	Proteobacteria	Alphaproteobacteria	Sphingomonadales	unclassified_Sphingomonadales
Scleractinia	Porites nodifera	Proteobacteria	Alphaproteobacteria	unclassified_Alphaproteobacteria	SAR11
Scleractinia	Porites nodifera	Proteobacteria	Gammaproteobacteria	Chromatiales	Chromatiaceae
Scleractinia	Porites nodifera	Proteobacteria	Betaproteobacteria	Burkholderiales	Burkholderiaceae
Scleractinia	Porites nodifera	Proteobacteria	Gammaproteobacteria	Alteromonadales	Psychromonadaceae
Scleractinia	Porites nodifera	Proteobacteria	Betaproteobacteria	Rhodocyclales	Rhodocyclaceae
Scleractinia	Porites nodifera	Acidobacteria	unclassified_Acidobacteria	unclassified_Acidobacteria_Gp3	unclassified_Acidobacteria_Gp3
Scleractinia	Porites nodifera	Proteobacteria	Alphaproteobacteria	Alphaproteobacteria_incertae_sedis	unclassified_Alphaproteobacteria_incertae_sedis
Scleractinia	Porites nodifera	Proteobacteria	Alphaproteobacteria	Rhodospirillales	Rhodospirillaceae
Scleractinia	Porites nodifera	Proteobacteria	Gammaproteobacteria	Oceanospirillales	Alcanivoracaceae
Scleractinia	Porites nodifera	Proteobacteria	Gammaproteobacteria	Alteromonadales	Pseudoalteromonadaceae
Scleractinia	Porites nodifera	Actinobacteria	Actinomycetia	unclassified_Actinobacteria	unclassified_Actinobacteria
Scleractinia	Porites nodifera	Bacteroidetes	Bacteroidia	Bacteroidales	unclassified_Bacteroidales
Scleractinia	Porites nodifera	Proteobacteria	Deltaproteobacteria	Myxococcales	unclassified_Myxococcales
Scleractinia	Porites nodifera	Actinobacteria	Actinomycetia	Actinomycetales	Propionibacteriaceae
Scleractinia	Porites nodifera	Verrucomicrobia	Opitutae	Puniceicoccales	Puniceicoccaceae
Scleractinia	Porites nodifera	Proteobacteria	Deltaproteobacteria	Desulfobacterales	Desulfobulbaceae
Scleractinia	Porites nodifera	Chloroflexi	Caldilineae	Caldilineales	Caldilineaceae
Scleractinia	Porites nodifera	Chloroflexi	Anaerolineae	Anaerolineales	Anaerolineaceae
Scleractinia	Porites nodifera	Spirochaetes	Spirochaetia	Spirochaetales	Spirochaetaceae
Scleractinia	Porites nodifera	Proteobacteria	Gammaproteobacteria	Pseudomonadales	Pseudomonadaceae
Scleractinia	Porites nodifera	Proteobacteria	Gammaproteobacteria	Oceanospirillales	unclassified_Oceanospirillales
Scleractinia	Porites nodifera	Proteobacteria	Alphaproteobacteria	Caulobacterales	Caulobacteraceae
Scleractinia	Porites nodifera	Verrucomicrobia	Verrucomicrobiae	Verrucomicrobiales	Rubritaleaceae
Scleractinia	Porites nodifera	Firmicutes	Clostridia	Clostridiales	unclassified_Clostridiales
Scleractinia	Porites nodifera	Proteobacteria	Betaproteobacteria	Methylophilales	Methylophilaceae
Scleractinia	Porites nodifera	Proteobacteria	Betaproteobacteria	unclassified_Betaproteobacteria	unclassified_Betaproteobacteria
Scleractinia	Porites nodifera	Actinobacteria	Actinomycetia	Actinomycetales	Microbacteriaceae
Scleractinia	Porites nodifera	Actinobacteria	Actinomycetia	Actinomycetales	unclassified_Actinomycetales
Scleractinia	Porites nodifera	Proteobacteria	Gammaproteobacteria	Alteromonadales	Alteromonadales_incertae_sedis
Scleractinia	Porites nodifera	Hydrogenedentes	unclassified_Hydrogenedentes	unclassified_Hydrogenedentes	unclassified_Hydrogenedentes
Scleractinia	Porites nodifera	Planctomycetes	Planctomycetia	Planctomycetales	Planctomycetaceae
Scleractinia	Porites nodifera	Verrucomicrobia	unclassified_Verrucomicrobia	unclassified_Verrucomicrobia	unclassified_Verrucomicrobia
Scleractinia	Porites nodifera	Firmicutes	unclassified_Firmicutes	unclassified_Firmicutes	unclassified_Firmicutes
Scleractinia	Porites nodifera	Bacteroidetes	Cytophagia	Cytophagales	unclassified_Cytophagales
Scleractinia	Porites nodifera	Proteobacteria	Deltaproteobacteria	Myxococcales	Nannocystaceae
Scleractinia	Porites nodifera	Acidobacteria	unclassified_Acidobacteria	unclassified_Acidobacteria_Gp17	unclassified_Acidobacteria_Gp17
Scleractinia	Porites nodifera	Proteobacteria	Gammaproteobacteria	Pseudomonadales	Moraxellaceae
Scleractinia	Porites nodifera	Proteobacteria	Alphaproteobacteria	Rhizobiales	Rhodobiaceae
Scleractinia	Porites nodifera	Proteobacteria	Gammaproteobacteria	Oceanospirillales	Halomonadaceae
Scleractinia	Porites nodifera	Proteobacteria	Alphaproteobacteria	Rhizobiales	Phyllobacteriaceae
Scleractinia	Porites nodifera	Planctomycetes	Planctomycetia	unclassified_Planctomycetia	unclassified_Planctomycetia
Scleractinia	Porites nodifera	Marinimicrobia	unclassified_Marinimicrobia	unclassified_Marinimicrobia	unclassified_Marinimicrobia
Scleractinia	Porites nodifera	Bacteroidetes	Flavobacteriia	Flavobacteriales	unclassified_Flavobacteriales
Scleractinia	Porites nodifera	DeinococcusxThermus	Deinococci	Deinococcales	Trueperaceae
Scleractinia	Porites nodifera	Actinobacteria	Actinomycetia	Actinomycetales	Actinomycetaceae
Scleractinia	Porites nodifera	Proteobacteria	Alphaproteobacteria	Sneathiellales	Sneathiellaceae
Scleractinia	Porites nodifera	Proteobacteria	Alphaproteobacteria	Caulobacterales	Hyphomonadaceae
Scleractinia	Porites nodifera	Firmicutes	Bacilli	Bacillales	Bacillaceae
Scleractinia	Porites nodifera	Proteobacteria	Gammaproteobacteria	Enterobacterales	Enterobacteriaceae
Scleractinia	Porites nodifera	Fibrobacteres	Chitinivibrionia	Chitinivibrionales	Chitinivibrionaceae
Scleractinia	Porites nodifera	Proteobacteria	Deltaproteobacteria	Desulfobacterales	unclassified_Desulfobacterales
Scleractinia	Porites nodifera	Actinobacteria	Actinomycetia	Actinomycetales	Micrococcaceae
Scleractinia	Porites nodifera	Acidobacteria	unclassified_Acidobacteria	unclassified_Acidobacteria_Gp22	unclassified_Acidobacteria_Gp22
Scleractinia	Porites nodifera	Proteobacteria	Alphaproteobacteria	Sphingomonadales	Sphingomonadaceae
Scleractinia	Porites nodifera	Bacteroidetes	Sphingobacteriia	Sphingobacteriales	Cyclobacteriaceae
Scleractinia	Porites nodifera	Proteobacteria	Alphaproteobacteria	Rhizobiales	Methylobacteriaceae
Scleractinia	Porites nodifera	Proteobacteria	Alphaproteobacteria	Kiloniellales	Kiloniellaceae
Scleractinia	Porites nodifera	Aminicenantes	unclassified_Aminicenantes	unclassified_Aminicenantes	unclassified_Aminicenantes
Scleractinia	Porites nodifera	Firmicutes	Bacilli	Lactobacillales	Aerococcaceae
Scleractinia	Porites nodifera	Fusobacteria	Fusobacteriia	Fusobacteriales	Leptotrichiaceae
Scleractinia	Porites nodifera	Proteobacteria	Gammaproteobacteria	Alteromonadales	Colwelliaceae
Scleractinia	Porites nodifera	Firmicutes	Bacilli	Bacillales	Paenibacillaceae
Scleractinia	Porites nodifera	Tenericutes	Mollicutes	Mycoplasmatales	Mycoplasmataceae
Scleractinia	Porites nodifera	Acidobacteria	unclassified_Acidobacteria	unclassified_Acidobacteria	unclassified_Acidobacteria
Scleractinia	Porites nodifera	Acidobacteria	Holophagae	Acanthopleuribacterales	Acanthopleuribacteraceae
Scleractinia	Porites nodifera	Proteobacteria	Oligoflexia	Oligoflexales	Oligoflexaceae
Scleractinia	Porites nodifera	Actinobacteria	Actinomycetia	Actinomycetales	Dermacoccaceae
Scleractinia	Porites nodifera	Bacteroidetes	Sphingobacteriia	Sphingobacteriales	Rhodothermaceae
Scleractinia	Porites nodifera	Proteobacteria	Epsilonproteobacteria	Campylobacterales	Campylobacteraceae
Scleractinia	Porites nodifera	Proteobacteria	Gammaproteobacteria	Xanthomonadales	Xanthomonadaceae
Scleractinia	Porites nodifera	Proteobacteria	Deltaproteobacteria	Desulfuromonadales	Desulfuromonadaceae
Scleractinia	Porites nodifera	Proteobacteria	Betaproteobacteria	Neisseriales	Neisseriaceae
Scleractinia	Porites nodifera	Bacteroidetes	Cytophagia	Cytophagales	Cytophagaceae
Scleractinia	Porites nodifera	Firmicutes	Clostridia	Clostridiales	Clostridiaceae
Scleractinia	Porites nodifera	Proteobacteria	Deltaproteobacteria	Myxococcales	Phaselicystidaceae
Scleractinia	Porites nodifera	Acidobacteria	unclassified_Acidobacteria	unclassified_Acidobacteria_Gp26	unclassified_Acidobacteria_Gp26
Scleractinia	Porites nodifera	Firmicutes	Negativicutes	Selenomonadales	Veillonellaceae
Scleractinia	Porites nodifera	Proteobacteria	Alphaproteobacteria	Rhizobiales	Methylocystaceae
Scleractinia	Porites nodifera	Parcubacteria	unclassified_Parcubacteria	unclassified_Parcubacteria	unclassified_Parcubacteria
Scleractinia	Porites nodifera	Fusobacteria	Fusobacteriia	Fusobacteriales	unclassified_Fusobacteriales
Scleractinia	Porites nodifera	Bacteroidetes	Sphingobacteriia	Sphingobacteriales	Chitinophagaceae
Scleractinia	Porites nodifera	Deferribacteres	Deferribacteres	Deferribacterales	Deferribacterales_incertae_sedis
Scleractinia	Porites nodifera	Actinobacteria	Actinomycetia	Actinomycetales	Nocardioidaceae
Scleractinia	Porites nodifera	Proteobacteria	Alphaproteobacteria	Rhizobiales	Rhizobiaceae
Scleractinia	Porites nodifera	Bacteroidetes	Sphingobacteriia	Sphingobacteriales	unclassified_Sphingobacteriales
Scleractinia	Porites nodifera	Proteobacteria	Gammaproteobacteria	Thiotrichales	Thiotrichales_incertae_sedis
Scleractinia	Porites nodifera	Firmicutes	Bacilli	Bacillales	Planococcaceae
Scleractinia	Porites nodifera	Proteobacteria	Gammaproteobacteria	Alteromonadales	Ferrimonadaceae
Scleractinia	Porites nodifera	Bacteroidetes	Bacteroidia	Bacteroidales	Rikenellaceae
Scleractinia	Porites nodifera	Proteobacteria	Gammaproteobacteria	Chromatiales	Granulosicoccaceae
Scleractinia	Porites nodifera	Lentisphaerae	Lentisphaeria	unclassified_Lentisphaeria	unclassified_Lentisphaeria
Scleractinia	Porites nodifera	Actinobacteria	Actinomycetia	Actinomycetales	Dermabacteraceae
Scleractinia	Porites nodifera	Firmicutes	Clostridia	Clostridiales	Clostridiales_Incertae Sedis XI
Scleractinia	Porites nodifera	Verrucomicrobia	Verrucomicrobiae	unclassified_Subdivision3	unclassified_Subdivision3
Scleractinia	Porites nodifera	Actinobacteria	Actinomycetia	Actinomycetales	Bogoriellaceae
Scleractinia	Porites nodifera	Proteobacteria	Betaproteobacteria	Nitrosomonadales	Nitrosomonadaceae
Scleractinia	Porites nodifera	Lentisphaerae	Lentisphaeria	Victivallales	Victivallaceae
Scleractinia	Porites nodifera	Acidobacteria	unclassified_Acidobacteria	unclassified_Acidobacteria_Gp21	unclassified_Acidobacteria_Gp21
Scleractinia	Porites nodifera	Proteobacteria	Gammaproteobacteria	Chromatiales	unclassified_Chromatiales
Scleractinia	Porites nodifera	Firmicutes	Clostridia	Clostridiales	Lachnospiraceae
Scleractinia	Porites nodifera	Proteobacteria	Alphaproteobacteria	Rhizobiales	Hyphomicrobiaceae
Scleractinia	Porites nodifera	Proteobacteria	Alphaproteobacteria	Rhizobiales	Xanthobacteraceae
Scleractinia	Porites nodifera	Firmicutes	Bacilli	Bacillales	Listeriaceae
Scleractinia	Porites nodifera	Proteobacteria	Epsilonproteobacteria	Campylobacterales	Helicobacteraceae
Scleractinia	Porites nodifera	Actinobacteria	Actinomycetia	Acidimicrobiales	Acidimicrobiaceae
Scleractinia	Porites nodifera	Fusobacteria	Fusobacteriia	Fusobacteriales	Fusobacteriaceae
Scleractinia	Porites nodifera	Firmicutes	Clostridia	Clostridiales	Ruminococcaceae
Scleractinia	Porites nodifera	Proteobacteria	Deltaproteobacteria	Bdellovibrionales	Bdellovibrionaceae
Scleractinia	Porites nodifera	Acidobacteria	unclassified_Acidobacteria	unclassified_Acidobacteria_Gp9	unclassified_Acidobacteria_Gp9
Scleractinia	Porites nodifera	Firmicutes	Bacilli	Lactobacillales	Streptococcaceae
Scleractinia	Porites nodifera	Actinobacteria	Actinomycetia	Actinomycetales	Dermatophilaceae
Scleractinia	Porites nodifera	candidate division ZB3	unclassified_candidate division ZB3	unclassified_candidate division ZB3	unclassified_candidate division ZB3
Scleractinia	Porites nodifera	Planctomycetes	Phycisphaerae	Phycisphaerales	Phycisphaeraceae
Scleractinia	Porites nodifera	Proteobacteria	Alphaproteobacteria	Rickettsiales	unclassified_Rickettsiales
Scleractinia	Porites nodifera	Firmicutes	Bacilli	Bacillales	Staphylococcaceae
Scleractinia	Porites nodifera	Planctomycetes	unclassified_Planctomycetes	unclassified_Planctomycetes	unclassified_Planctomycetes
Scleractinia	Porites nodifera	Candidatus Saccharibacteria	unclassified_Candidatus Saccharibacteria	unclassified_Candidatus Saccharibacteria	unclassified_Candidatus Saccharibacteria
Scleractinia	Porites nodifera	Proteobacteria	Gammaproteobacteria	Aeromonadales	Aeromonadaceae
Scleractinia	Porites nodifera	Actinobacteria	Actinomycetia	Actinomycetales	Corynebacteriaceae
Scleractinia	Porites nodifera	Proteobacteria	Betaproteobacteria	Burkholderiales	unclassified_Burkholderiales
Scleractinia	Porites nodifera	Acidobacteria	unclassified_Acidobacteria	unclassified_Acidobacteria_Gp6	unclassified_Acidobacteria_Gp6
Scleractinia	Porites nodifera	Proteobacteria	Alphaproteobacteria	Rhizobiales	Aurantimonadaceae
Scleractinia	Porites nodifera	Proteobacteria	Gammaproteobacteria	Pasteurellales	Pasteurellaceae
Scleractinia	Porites nodifera	Proteobacteria	Deltaproteobacteria	Desulfovibrionales	Desulfohalobiaceae
Scleractinia	Porites nodifera	Proteobacteria	Gammaproteobacteria	Chromatiales	Ectothiorhodospiraceae
Scleractinia	Porites nodifera	Proteobacteria	Betaproteobacteria	Burkholderiales	Comamonadaceae
Scleractinia	Porites nodifera	Acidobacteria	unclassified_Acidobacteria	unclassified_Acidobacteria_Gp16	unclassified_Acidobacteria_Gp16
Scleractinia	Porites nodifera	Ignavibacteriae	Ignavibacteria	Ignavibacteriales	Ignavibacteriaceae
Scleractinia	Porites nodifera	Bacteroidetes	Sphingobacteriia	Sphingobacteriales	Sphingobacteriaceae
Scleractinia	Porites nodifera	Firmicutes	Bacilli	Lactobacillales	Carnobacteriaceae
Scleractinia	Porites nodifera	Actinobacteria	Actinomycetia	Actinomycetales	Kineosporiaceae
Scleractinia	Porites nodifera	Nitrospirae	Nitrospira	Nitrospirales	Nitrospiraceae
Scleractinia	Porites nodifera	Proteobacteria	Alphaproteobacteria	Rhodospirillales	Acetobacteraceae
Scleractinia	Porites nodifera	Bacteroidetes	Bacteroidetes_incertae_sedis	unclassified_Bacteroidetes_incertae_sedis	unclassified_Bacteroidetes_incertae_sedis
Scleractinia	Porites nodifera	Proteobacteria	Gammaproteobacteria	Oceanospirillales	Litoricolaceae
Scleractinia	Porites nodifera	Proteobacteria	Gammaproteobacteria	Pseudomonadales	Pseudomonadales_incertae_sedis
Scleractinia	Porites nodifera	Actinobacteria	Actinomycetia	Actinomycetales	Mycobacteriaceae
Scleractinia	Porites nodifera	Proteobacteria	Gammaproteobacteria	Legionellales	Coxiellaceae
Scleractinia	Porites nodifera	Chlamydiae	Chlamydiia	Chlamydiales	Parachlamydiaceae
Scleractinia	Porites nodifera	Proteobacteria	Deltaproteobacteria	Myxococcales	Polyangiaceae
Scleractinia	Porites nodifera	Bacteroidetes	Bacteroidia	Bacteroidales	Porphyromonadaceae
Scleractinia	Porites nodifera	Firmicutes	Bacilli	Lactobacillales	Lactobacillaceae
Scleractinia	Porites nodifera	Actinobacteria	Actinomycetia	Actinomycetales	Nocardiaceae
Scleractinia	Porites nodifera	Proteobacteria	Alphaproteobacteria	Kordiimonadales	unclassified_Kordiimonadales
Scleractinia	Porites nodifera	Firmicutes	Clostridia	Clostridiales	Defluviitaleaceae
Scleractinia	Porites nodifera	Actinobacteria	Actinomycetia	Actinomycetales	Dietziaceae
Scleractinia	Porites nodifera	Firmicutes	Bacilli	Bacillales	Thermoactinomycetaceae
Scleractinia	Porites nodifera	Firmicutes	Clostridia	Clostridiales	Peptococcaceae
Scleractinia	Porites nodifera	DeinococcusxThermus	Deinococci	Deinococcales	Deinococcaceae
Scleractinia	Porites nodifera	Verrucomicrobia	Verrucomicrobiae	unclassified_Subdivision5	unclassified_Subdivision5
Scleractinia	Porites nodifera	Spirochaetes	Spirochaetia	Spirochaetales	Leptospiraceae
Scleractinia	Porites nodifera	Bacteroidetes	Bacteroidia	Bacteroidales	Prevotellaceae
Scleractinia	Porites nodifera	Proteobacteria	Betaproteobacteria	Burkholderiales	Alcaligenaceae
Scleractinia	Porites nodifera	Acidobacteria	unclassified_Acidobacteria	unclassified_Acidobacteria_Gp23	unclassified_Acidobacteria_Gp23
Scleractinia	Porites nodifera	Proteobacteria	Alphaproteobacteria	Kordiimonadales	Temperatibacteraceae
Scleractinia	Porites nodifera	Proteobacteria	Deltaproteobacteria	Desulfuromonadales	unclassified_Desulfuromonadales
Scleractinia	Porites nodifera	Proteobacteria	Alphaproteobacteria	Rhizobiales	Rhizobiales_incertae_sedis
Scleractinia	Porites nodifera	Bacteroidetes	Bacteroidia	Bacteroidales	Bacteroidaceae
Scleractinia	Porites nodifera	Verrucomicrobia	Opitutae	unclassified_Opitutae	unclassified_Opitutae
Scleractinia	Porites nodifera	Lentisphaerae	Lentisphaeria	Lentisphaerales	Lentisphaeraceae
Scleractinia	Porites nodifera	Lentisphaerae	unclassified_Lentisphaerae	unclassified_Lentisphaerae	unclassified_Lentisphaerae
Scleractinia	Porites nodifera	Actinobacteria	Actinomycetia	Actinomycetales	Micromonosporaceae
Scleractinia	Porites nodifera	Firmicutes	Bacilli	Bacillales	Bacillales_Incertae Sedis XI
Scleractinia	Porites nodifera	Spirochaetes	Spirochaetia	Spirochaetales	unclassified_Spirochaetales
Scleractinia	Porites nodifera	Firmicutes	Clostridia	Halanaerobiales	Halanaerobiaceae
Scleractinia	Porites nodifera	Actinobacteria	Actinomycetia	Actinomycetales	Geodermatophilaceae
Scleractinia	Porites nodifera	Proteobacteria	Gammaproteobacteria	Thiotrichales	Francisellaceae
Scleractinia	Porites nodifera	Proteobacteria	Deltaproteobacteria	Myxococcales	Haliangiaceae
Scleractinia	Porites nodifera	Proteobacteria	Deltaproteobacteria	Desulfovibrionales	unclassified_Desulfovibrionales
Scleractinia	Porites nodifera	Proteobacteria	Deltaproteobacteria	Desulfovibrionales	Desulfovibrionaceae
Scleractinia	Porites nodifera	Proteobacteria	Betaproteobacteria	Burkholderiales	Burkholderiales_incertae_sedis
Scleractinia	Porites nodifera	Acidobacteria	unclassified_Acidobacteria	unclassified_Acidobacteria_Gp4	unclassified_Acidobacteria_Gp4
Scleractinia	Porites nodifera	Proteobacteria	Gammaproteobacteria	Oceanospirillales	Oceanospirillales_incertae_sedis
Scleractinia	Porites nodifera	Proteobacteria	Alphaproteobacteria	Rickettsiales	Rickettsiaceae
Scleractinia	Porites nodifera	Proteobacteria	Alphaproteobacteria	Rhizobiales	Bradyrhizobiaceae
Scleractinia	Porites nodifera	Chlamydiae	Chlamydiia	Chlamydiales	Simkaniaceae
Scleractinia	Porites nodifera	Nitrospinae	Nitrospinia	Nitrospinales	Nitrospinaceae
Scleractinia	Porites nodifera	Actinobacteria	Actinomycetia	Actinomycetales	Cellulomonadaceae
Scleractinia	Porites nodifera	Actinobacteria	Actinomycetia	Actinomycetales	Streptomycetaceae
Scleractinia	Porites nodifera	Actinobacteria	Actinomycetia	Actinomycetales	Intrasporangiaceae
Scleractinia	Porites nodifera	Proteobacteria	Epsilonproteobacteria	Campylobacterales	unclassified_Campylobacterales
Scleractinia	Porites nodifera	Firmicutes	Erysipelotrichia	Erysipelotrichales	Erysipelotrichaceae
Scleractinia	Porites nodifera	Firmicutes	Bacilli	Bacillales	Bacillales_Incertae Sedis XII
Scleractinia	Porites nodifera	Proteobacteria	Deltaproteobacteria	Desulfuromonadales	Geobacteraceae
Scleractinia	Porites nodifera	Actinobacteria	Actinomycetia	Actinomycetales	Brevibacteriaceae
Scleractinia	Porites nodifera	Firmicutes	Bacilli	Bacillales	unclassified_Bacillales
Scleractinia	Porites nodifera	Proteobacteria	Alphaproteobacteria	Rhizobiales	Cohaesibacteraceae
Scleractinia	Seriatopora hystrix	Proteobacteria	Gammaproteobacteria	unclassified_Gammaproteobacteria	unclassified_Gammaproteobacteria
Scleractinia	Seriatopora hystrix	Proteobacteria	Gammaproteobacteria	Gammaproteobacteria_incertae_sedis	unclassified_Gammaproteobacteria_incertae_sedis
Scleractinia	Seriatopora hystrix	Verrucomicrobia	Verrucomicrobiae	Verrucomicrobiales	unclassified_Verrucomicrobiales
Scleractinia	Seriatopora hystrix	Proteobacteria	Gammaproteobacteria	Xanthomonadales	Xanthomonadaceae
Scleractinia	Seriatopora hystrix	Proteobacteria	Deltaproteobacteria	Myxococcales	unclassified_Myxococcales
Scleractinia	Seriatopora hystrix	Proteobacteria	Gammaproteobacteria	Alteromonadales	unclassified_Alteromonadales
Scleractinia	Seriatopora hystrix	Actinobacteria	Actinomycetia	Acidimicrobiales	unclassified_Acidimicrobiales
Scleractinia	Seriatopora hystrix	Firmicutes	Clostridia	Clostridiales	Peptostreptococcaceae
Scleractinia	Seriatopora hystrix	Acidobacteria	unclassified_Acidobacteria	unclassified_Acidobacteria_Gp21	unclassified_Acidobacteria_Gp21
Scleractinia	Seriatopora hystrix	Uncultured bacterium	x	x	x
Scleractinia	Seriatopora hystrix	Proteobacteria	Alphaproteobacteria	Rhizobiales	Hyphomicrobiaceae
Scleractinia	Seriatopora hystrix	Proteobacteria	Alphaproteobacteria	unclassified_Alphaproteobacteria	unclassified_Alphaproteobacteria
Scleractinia	Seriatopora hystrix	Actinobacteria	Actinomycetia	Actinomycetales	Corynebacteriaceae
Scleractinia	Seriatopora hystrix	Proteobacteria	Alphaproteobacteria	Parvularculales	Parvularculaceae
Scleractinia	Seriatopora hystrix	Proteobacteria	Gammaproteobacteria	Oceanospirillales	Hahellaceae
Scleractinia	Seriatopora hystrix	Bacteroidetes	unclassified_Bacteroidetes	unclassified_Bacteroidetes	unclassified_Bacteroidetes
Scleractinia	Seriatopora hystrix	Proteobacteria	Gammaproteobacteria	Alteromonadales	Alteromonadaceae
Scleractinia	Seriatopora hystrix	Proteobacteria	Alphaproteobacteria	Rhodospirillales	unclassified_Rhodospirillales
Scleractinia	Seriatopora hystrix	Proteobacteria	Gammaproteobacteria	Vibrionales	Vibrionaceae
Scleractinia	Seriatopora hystrix	Proteobacteria	Gammaproteobacteria	Oceanospirillales	Oceanospirillaceae
Scleractinia	Seriatopora hystrix	Proteobacteria	Gammaproteobacteria	Alteromonadales	Idiomarinaceae
Scleractinia	Seriatopora hystrix	Proteobacteria	unclassified_Proteobacteria	unclassified_Proteobacteria	unclassified_Proteobacteria
Scleractinia	Seriatopora hystrix	Proteobacteria	Gammaproteobacteria	Alteromonadales	Moritellaceae
Scleractinia	Seriatopora hystrix	Proteobacteria	Gammaproteobacteria	Alteromonadales	Shewanellaceae
Scleractinia	Seriatopora hystrix	Bacteroidetes	Flavobacteriia	Flavobacteriales	Flavobacteriaceae
Scleractinia	Seriatopora hystrix	Proteobacteria	Alphaproteobacteria	Sphingomonadales	Erythrobacteraceae
Scleractinia	Seriatopora hystrix	Proteobacteria	Betaproteobacteria	Burkholderiales	Oxalobacteraceae
Scleractinia	Seriatopora hystrix	Proteobacteria	Alphaproteobacteria	Rhodobacterales	Rhodobacteraceae
Scleractinia	Seriatopora hystrix	Bacteroidetes	Flavobacteriia	Flavobacteriales	Cryomorphaceae
Scleractinia	Seriatopora hystrix	Bacteroidetes	Bacteroidia	Bacteroidales	Prolixibacteraceae
Scleractinia	Seriatopora hystrix	Proteobacteria	Alphaproteobacteria	Kordiimonadales	Kordiimonadaceae
Scleractinia	Seriatopora hystrix	Proteobacteria	Deltaproteobacteria	unclassified_Deltaproteobacteria	unclassified_Deltaproteobacteria
Scleractinia	Seriatopora hystrix	Proteobacteria	Deltaproteobacteria	Desulfobacterales	Desulfobacteraceae
Scleractinia	Seriatopora hystrix	Proteobacteria	Alphaproteobacteria	Sphingomonadales	unclassified_Sphingomonadales
Scleractinia	Seriatopora hystrix	Proteobacteria	Alphaproteobacteria	unclassified_Alphaproteobacteria	SAR11
Scleractinia	Seriatopora hystrix	Proteobacteria	Gammaproteobacteria	Chromatiales	Chromatiaceae
Scleractinia	Seriatopora hystrix	Proteobacteria	Gammaproteobacteria	Alteromonadales	Psychromonadaceae
Scleractinia	Seriatopora hystrix	Proteobacteria	Betaproteobacteria	Rhodocyclales	Rhodocyclaceae
Scleractinia	Seriatopora hystrix	Proteobacteria	Alphaproteobacteria	Alphaproteobacteria_incertae_sedis	unclassified_Alphaproteobacteria_incertae_sedis
Scleractinia	Seriatopora hystrix	Proteobacteria	Alphaproteobacteria	Rhodospirillales	Rhodospirillaceae
Scleractinia	Seriatopora hystrix	Proteobacteria	Gammaproteobacteria	Oceanospirillales	Alcanivoracaceae
Scleractinia	Seriatopora hystrix	Proteobacteria	Gammaproteobacteria	Alteromonadales	Pseudoalteromonadaceae
Scleractinia	Seriatopora hystrix	Actinobacteria	Actinomycetia	unclassified_Actinobacteria	unclassified_Actinobacteria
Scleractinia	Seriatopora hystrix	Bacteroidetes	Bacteroidia	Bacteroidales	unclassified_Bacteroidales
Scleractinia	Seriatopora hystrix	Actinobacteria	Actinomycetia	Actinomycetales	Propionibacteriaceae
Scleractinia	Seriatopora hystrix	Verrucomicrobia	Opitutae	Puniceicoccales	Puniceicoccaceae
Scleractinia	Seriatopora hystrix	Cyanobacteria	unclassified_Cyanobacteria	unclassified_Cyanobacteria	unclassified_Cyanobacteria
Scleractinia	Seriatopora hystrix	Bacteroidetes	Bacteroidetes_incertae_sedis	unclassified_Bacteroidetes_incertae_sedis	unclassified_Bacteroidetes_incertae_sedis
Scleractinia	Seriatopora hystrix	Proteobacteria	Deltaproteobacteria	Desulfobacterales	Desulfobulbaceae
Scleractinia	Seriatopora hystrix	Chloroflexi	Caldilineae	Caldilineales	Caldilineaceae
Scleractinia	Seriatopora hystrix	Planctomycetes	Planctomycetia	Planctomycetales	Planctomycetaceae
Scleractinia	Seriatopora hystrix	Chloroflexi	Anaerolineae	Anaerolineales	Anaerolineaceae
Scleractinia	Seriatopora hystrix	Proteobacteria	Alphaproteobacteria	Rhizobiales	unclassified_Rhizobiales
Scleractinia	Seriatopora hystrix	Bacteroidetes	Cytophagia	Cytophagales	Flammeovirgaceae
Scleractinia	Seriatopora hystrix	Proteobacteria	Gammaproteobacteria	Pseudomonadales	Pseudomonadaceae
Scleractinia	Seriatopora hystrix	Proteobacteria	Alphaproteobacteria	Caulobacterales	Caulobacteraceae
Scleractinia	Seriatopora hystrix	Verrucomicrobia	Verrucomicrobiae	Verrucomicrobiales	Rubritaleaceae
Scleractinia	Seriatopora hystrix	Proteobacteria	Betaproteobacteria	Methylophilales	Methylophilaceae
Scleractinia	Seriatopora hystrix	Actinobacteria	Actinomycetia	Actinomycetales	Microbacteriaceae
Scleractinia	Seriatopora hystrix	Acidobacteria	unclassified_Acidobacteria	unclassified_Acidobacteria_Gp16	unclassified_Acidobacteria_Gp16
Scleractinia	Seriatopora hystrix	Verrucomicrobia	Verrucomicrobiae	Verrucomicrobiales	Verrucomicrobiaceae
Scleractinia	Seriatopora hystrix	Spirochaetes	Spirochaetia	Spirochaetales	Spirochaetaceae
Scleractinia	Seriatopora hystrix	Proteobacteria	Gammaproteobacteria	Alteromonadales	Alteromonadales_incertae_sedis
Scleractinia	Seriatopora hystrix	Acidobacteria	unclassified_Acidobacteria	unclassified_Acidobacteria_Gp10	unclassified_Acidobacteria_Gp10
Scleractinia	Seriatopora hystrix	Proteobacteria	Deltaproteobacteria	Bdellovibrionales	Bacteriovoracaceae
Scleractinia	Seriatopora hystrix	Proteobacteria	Deltaproteobacteria	Myxococcales	Nannocystaceae
Scleractinia	Seriatopora hystrix	Acidobacteria	unclassified_Acidobacteria	unclassified_Acidobacteria_Gp17	unclassified_Acidobacteria_Gp17
Scleractinia	Seriatopora hystrix	Proteobacteria	Gammaproteobacteria	Pseudomonadales	Moraxellaceae
Scleractinia	Seriatopora hystrix	Proteobacteria	Alphaproteobacteria	Rhizobiales	Rhodobiaceae
Scleractinia	Seriatopora hystrix	Proteobacteria	Alphaproteobacteria	Rhizobiales	Phyllobacteriaceae
Scleractinia	Seriatopora hystrix	Marinimicrobia	unclassified_Marinimicrobia	unclassified_Marinimicrobia	unclassified_Marinimicrobia
Scleractinia	Seriatopora hystrix	Bacteroidetes	Flavobacteriia	Flavobacteriales	unclassified_Flavobacteriales
Scleractinia	Seriatopora hystrix	DeinococcusxThermus	Deinococci	Deinococcales	Trueperaceae
Scleractinia	Seriatopora hystrix	Actinobacteria	Actinomycetia	Actinomycetales	Actinomycetaceae
Scleractinia	Seriatopora hystrix	Proteobacteria	Alphaproteobacteria	Sneathiellales	Sneathiellaceae
Scleractinia	Seriatopora hystrix	Proteobacteria	Gammaproteobacteria	Oceanospirillales	Halomonadaceae
Scleractinia	Seriatopora hystrix	Proteobacteria	Alphaproteobacteria	Caulobacterales	Hyphomonadaceae
Scleractinia	Seriatopora hystrix	Firmicutes	Bacilli	Bacillales	Bacillaceae
Scleractinia	Seriatopora hystrix	Bacteroidetes	Sphingobacteriia	Sphingobacteriales	Saprospiraceae
Scleractinia	Seriatopora hystrix	Proteobacteria	Gammaproteobacteria	Enterobacterales	Enterobacteriaceae
Scleractinia	Seriatopora hystrix	Fibrobacteres	Chitinivibrionia	Chitinivibrionales	Chitinivibrionaceae
Scleractinia	Seriatopora hystrix	Proteobacteria	Deltaproteobacteria	Desulfobacterales	unclassified_Desulfobacterales
Scleractinia	Seriatopora hystrix	Actinobacteria	Actinomycetia	Actinomycetales	Micrococcaceae
Scleractinia	Seriatopora hystrix	Verrucomicrobia	unclassified_Verrucomicrobia	unclassified_Verrucomicrobia	unclassified_Verrucomicrobia
Scleractinia	Seriatopora hystrix	Acidobacteria	unclassified_Acidobacteria	unclassified_Acidobacteria_Gp22	unclassified_Acidobacteria_Gp22
Scleractinia	Seriatopora hystrix	Proteobacteria	Alphaproteobacteria	Sphingomonadales	Sphingomonadaceae
Scleractinia	Seriatopora hystrix	Fusobacteria	Fusobacteriia	Fusobacteriales	Leptotrichiaceae
Scleractinia	Seriatopora hystrix	Bacteroidetes	Sphingobacteriia	Sphingobacteriales	Cyclobacteriaceae
Scleractinia	Seriatopora hystrix	Bacteroidetes	Cytophagia	Cytophagales	unclassified_Cytophagales
Scleractinia	Seriatopora hystrix	Firmicutes	Bacilli	Lactobacillales	Leuconostocaceae
Scleractinia	Seriatopora hystrix	Proteobacteria	Alphaproteobacteria	Rhizobiales	Methylobacteriaceae
Scleractinia	Seriatopora hystrix	Proteobacteria	Alphaproteobacteria	Kiloniellales	Kiloniellaceae
Scleractinia	Seriatopora hystrix	Proteobacteria	Gammaproteobacteria	Alteromonadales	Colwelliaceae
Scleractinia	Seriatopora hystrix	Actinobacteria	Actinomycetia	Actinomycetales	unclassified_Actinomycetales
Scleractinia	Seriatopora hystrix	Proteobacteria	Alphaproteobacteria	Rhodospirillales	Acetobacteraceae
Scleractinia	Seriatopora hystrix	Firmicutes	unclassified_Firmicutes	unclassified_Firmicutes	unclassified_Firmicutes
Scleractinia	Seriatopora hystrix	Proteobacteria	Deltaproteobacteria	Syntrophobacterales	Syntrophaceae
Scleractinia	Seriatopora hystrix	Proteobacteria	Gammaproteobacteria	Chromatiales	Ectothiorhodospiraceae
Scleractinia	Seriatopora hystrix	Actinobacteria	Actinomycetia	Actinomycetales	Dermacoccaceae
Scleractinia	Seriatopora hystrix	Proteobacteria	Betaproteobacteria	unclassified_Betaproteobacteria	unclassified_Betaproteobacteria
Scleractinia	Seriatopora hystrix	Candidatus Saccharibacteria	unclassified_Candidatus Saccharibacteria	unclassified_Candidatus Saccharibacteria	unclassified_Candidatus Saccharibacteria
Scleractinia	Seriatopora hystrix	Bacteroidetes	Sphingobacteriia	Sphingobacteriales	Rhodothermaceae
Scleractinia	Seriatopora hystrix	Proteobacteria	Epsilonproteobacteria	Campylobacterales	Campylobacteraceae
Scleractinia	Seriatopora hystrix	Proteobacteria	Deltaproteobacteria	Desulfuromonadales	Desulfuromonadaceae
Scleractinia	Seriatopora hystrix	Proteobacteria	Gammaproteobacteria	Oceanospirillales	unclassified_Oceanospirillales
Scleractinia	Seriatopora hystrix	Proteobacteria	Betaproteobacteria	Neisseriales	Neisseriaceae
Scleractinia	Seriatopora hystrix	Bacteroidetes	Cytophagia	Cytophagales	Cytophagaceae
Scleractinia	Seriatopora hystrix	Firmicutes	Clostridia	Clostridiales	unclassified_Clostridiales
Scleractinia	Seriatopora hystrix	Proteobacteria	Betaproteobacteria	Burkholderiales	unclassified_Burkholderiales
Scleractinia	Seriatopora hystrix	Proteobacteria	Gammaproteobacteria	Legionellales	Coxiellaceae
Scleractinia	Seriatopora hystrix	Proteobacteria	Alphaproteobacteria	Rhizobiales	Methylocystaceae
Scleractinia	Seriatopora hystrix	Proteobacteria	Alphaproteobacteria	Magnetococcales	Magnetococcaceae
Scleractinia	Seriatopora hystrix	Firmicutes	Clostridia	Clostridiales	Lachnospiraceae
Scleractinia	Seriatopora hystrix	Tenericutes	Mollicutes	Anaeroplasmatales	Anaeroplasmataceae
Scleractinia	Seriatopora hystrix	Bacteroidetes	Sphingobacteriia	Sphingobacteriales	Chitinophagaceae
Scleractinia	Seriatopora hystrix	Actinobacteria	Actinomycetia	Actinomycetales	Nocardioidaceae
Scleractinia	Seriatopora hystrix	Proteobacteria	Alphaproteobacteria	Rhizobiales	Rhizobiaceae
Scleractinia	Seriatopora hystrix	Bacteroidetes	Sphingobacteriia	Sphingobacteriales	unclassified_Sphingobacteriales
Scleractinia	Seriatopora hystrix	Proteobacteria	Gammaproteobacteria	Thiotrichales	Thiotrichales_incertae_sedis
Scleractinia	Seriatopora hystrix	Firmicutes	Bacilli	Bacillales	Planococcaceae
Scleractinia	Seriatopora hystrix	Actinobacteria	Actinomycetia	Actinomycetales	Brevibacteriaceae
Scleractinia	Seriatopora hystrix	Proteobacteria	Gammaproteobacteria	Alteromonadales	Ferrimonadaceae
Scleractinia	Seriatopora hystrix	Synergistetes	Synergistia	Synergistales	Synergistaceae
Scleractinia	Seriatopora hystrix	Firmicutes	Clostridia	Clostridiales	Clostridiaceae
Scleractinia	Seriatopora hystrix	Chloroflexi	Thermomicrobia	Sphaerobacterales	Sphaerobacteraceae
Scleractinia	Seriatopora hystrix	Actinobacteria	Actinomycetia	Actinomycetales	Dermabacteraceae
Scleractinia	Seriatopora hystrix	Firmicutes	Bacilli	Bacillales	Thermoactinomycetaceae
Scleractinia	Seriatopora hystrix	Firmicutes	Bacilli	Lactobacillales	Aerococcaceae
Scleractinia	Seriatopora hystrix	Firmicutes	Clostridia	Clostridiales	Clostridiales_Incertae Sedis XI
Scleractinia	Seriatopora hystrix	Planctomycetes	Planctomycetia	unclassified_Planctomycetia	unclassified_Planctomycetia
Scleractinia	Seriatopora hystrix	Parcubacteria	unclassified_Parcubacteria	unclassified_Parcubacteria	unclassified_Parcubacteria
Scleractinia	Seriatopora hystrix	Proteobacteria	Betaproteobacteria	Burkholderiales	Burkholderiaceae
Scleractinia	Seriatopora hystrix	Acidobacteria	unclassified_Acidobacteria	unclassified_Acidobacteria_Gp9	unclassified_Acidobacteria_Gp9
Scleractinia	Seriatopora hystrix	Acidobacteria	unclassified_Acidobacteria	unclassified_Acidobacteria	unclassified_Acidobacteria
Scleractinia	Seriatopora hystrix	Fusobacteria	Fusobacteriia	Fusobacteriales	Fusobacteriaceae
Scleractinia	Seriatopora hystrix	Proteobacteria	Gammaproteobacteria	Chromatiales	Granulosicoccaceae
Scleractinia	Seriatopora hystrix	Acidobacteria	unclassified_Acidobacteria	unclassified_Acidobacteria_Gp26	unclassified_Acidobacteria_Gp26
Scleractinia	Seriatopora hystrix	Proteobacteria	Alphaproteobacteria	Rhizobiales	Xanthobacteraceae
Scleractinia	Seriatopora hystrix	Proteobacteria	Epsilonproteobacteria	Campylobacterales	Helicobacteraceae
Scleractinia	Seriatopora hystrix	Firmicutes	Negativicutes	Selenomonadales	Veillonellaceae
Scleractinia	Seriatopora hystrix	Proteobacteria	Deltaproteobacteria	Desulfovibrionales	Desulfohalobiaceae
Scleractinia	Seriatopora hystrix	Firmicutes	Clostridia	Clostridiales	Ruminococcaceae
Scleractinia	Seriatopora hystrix	Firmicutes	Bacilli	Lactobacillales	Streptococcaceae
Scleractinia	Seriatopora hystrix	candidate division ZB3	unclassified_candidate division ZB3	unclassified_candidate division ZB3	unclassified_candidate division ZB3
Scleractinia	Seriatopora hystrix	Firmicutes	Bacilli	Lactobacillales	Lactobacillaceae
Scleractinia	Seriatopora hystrix	Actinobacteria	Actinomycetia	Actinomycetales	Dietziaceae
Scleractinia	Seriatopora hystrix	Actinobacteria	Actinomycetia	Acidimicrobiales	Acidimicrobiaceae
Scleractinia	Seriatopora hystrix	Firmicutes	Bacilli	Bacillales	Staphylococcaceae
Scleractinia	Seriatopora hystrix	Proteobacteria	Oligoflexia	Oligoflexales	Oligoflexaceae
Scleractinia	Seriatopora hystrix	Proteobacteria	Gammaproteobacteria	Aeromonadales	Aeromonadaceae
Scleractinia	Seriatopora hystrix	Actinobacteria	Actinomycetia	Actinomycetales	Thermomonosporaceae
Scleractinia	Seriatopora hystrix	Proteobacteria	Alphaproteobacteria	Rhizobiales	Aurantimonadaceae
Scleractinia	Seriatopora hystrix	Actinobacteria	Actinomycetia	Actinomycetales	Pseudonocardiaceae
Scleractinia	Seriatopora hystrix	Proteobacteria	Gammaproteobacteria	Pasteurellales	Pasteurellaceae
Scleractinia	Seriatopora hystrix	Deferribacteres	Deferribacteres	Deferribacterales	Deferribacterales_incertae_sedis
Scleractinia	Seriatopora hystrix	Proteobacteria	Deltaproteobacteria	Desulfovibrionales	Desulfovibrionaceae
Scleractinia	Seriatopora hystrix	Chlamydiae	Chlamydiia	Chlamydiales	Simkaniaceae
Scleractinia	Seriatopora hystrix	Proteobacteria	Betaproteobacteria	Burkholderiales	Comamonadaceae
Scleractinia	Seriatopora hystrix	Ignavibacteriae	Ignavibacteria	Ignavibacteriales	Ignavibacteriaceae
Scleractinia	Seriatopora hystrix	Firmicutes	Bacilli	Lactobacillales	Carnobacteriaceae
Scleractinia	Seriatopora hystrix	Proteobacteria	Gammaproteobacteria	Chromatiales	unclassified_Chromatiales
Scleractinia	Seriatopora hystrix	Bacteroidetes	Bacteroidia	Bacteroidales	Porphyromonadaceae
Scleractinia	Seriatopora hystrix	Chlamydiae	Chlamydiia	Chlamydiales	Parachlamydiaceae
Scleractinia	Seriatopora hystrix	Proteobacteria	Gammaproteobacteria	Oceanospirillales	Litoricolaceae
Scleractinia	Seriatopora hystrix	Proteobacteria	Gammaproteobacteria	Pseudomonadales	Pseudomonadales_incertae_sedis
Scleractinia	Seriatopora hystrix	DeinococcusxThermus	Deinococci	Deinococcales	Deinococcaceae
Scleractinia	Seriatopora hystrix	Proteobacteria	Gammaproteobacteria	Xanthomonadales	Sinobacteraceae
Scleractinia	Seriatopora hystrix	Bacteroidetes	Bacteroidia	Bacteroidales	Rikenellaceae
Scleractinia	Seriatopora hystrix	Acidobacteria	unclassified_Acidobacteria	unclassified_Acidobacteria_Gp3	unclassified_Acidobacteria_Gp3
Scleractinia	Seriatopora hystrix	Proteobacteria	Deltaproteobacteria	Myxococcales	Polyangiaceae
Scleractinia	Seriatopora hystrix	Actinobacteria	Thermoleophilia	Solirubrobacterales	unclassified_Solirubrobacterales
Scleractinia	Seriatopora hystrix	Chloroflexi	unclassified_Chloroflexi	unclassified_Chloroflexi	unclassified_Chloroflexi
Scleractinia	Seriatopora hystrix	Firmicutes	Bacilli	Bacillales	Alicyclobacillaceae
Scleractinia	Seriatopora hystrix	Proteobacteria	Betaproteobacteria	Burkholderiales	Burkholderiales_incertae_sedis
Scleractinia	Seriatopora hystrix	Proteobacteria	Alphaproteobacteria	Kordiimonadales	unclassified_Kordiimonadales
Scleractinia	Seriatopora hystrix	Firmicutes	Clostridia	Clostridiales	Defluviitaleaceae
Scleractinia	Seriatopora hystrix	Proteobacteria	Alphaproteobacteria	Rickettsiales	Rickettsiaceae
Scleractinia	Seriatopora hystrix	Proteobacteria	Gammaproteobacteria	Thiotrichales	Francisellaceae
Scleractinia	Seriatopora hystrix	Firmicutes	Bacilli	Bacillales	unclassified_Bacillales
Scleractinia	Seriatopora hystrix	Planctomycetes	unclassified_Planctomycetes	unclassified_Planctomycetes	unclassified_Planctomycetes
Scleractinia	Seriatopora hystrix	Actinobacteria	Actinomycetia	Actinomycetales	Nocardiaceae
Scleractinia	Seriatopora hystrix	Firmicutes	Clostridia	unclassified_Clostridia	unclassified_Clostridia
Scleractinia	Seriatopora hystrix	Proteobacteria	Betaproteobacteria	Hydrogenophilales	Hydrogenophilaceae
Scleractinia	Seriatopora hystrix	Verrucomicrobia	Verrucomicrobiae	unclassified_Subdivision3	unclassified_Subdivision3
Scleractinia	Seriatopora hystrix	Firmicutes	Bacilli	Bacillales	Paenibacillaceae
Scleractinia	Seriatopora hystrix	Fusobacteria	Fusobacteriia	Fusobacteriales	unclassified_Fusobacteriales
Scleractinia	Seriatopora hystrix	Bacteroidetes	Bacteroidia	Bacteroidales	Prevotellaceae
Scleractinia	Seriatopora hystrix	Proteobacteria	Betaproteobacteria	Burkholderiales	Alcaligenaceae
Scleractinia	Seriatopora hystrix	Acidobacteria	unclassified_Acidobacteria	unclassified_Acidobacteria_Gp23	unclassified_Acidobacteria_Gp23
Scleractinia	Seriatopora hystrix	Proteobacteria	Alphaproteobacteria	Kordiimonadales	Temperatibacteraceae
Scleractinia	Seriatopora hystrix	Proteobacteria	Alphaproteobacteria	Rickettsiales	unclassified_Rickettsiales
Scleractinia	Seriatopora hystrix	Proteobacteria	Deltaproteobacteria	Desulfuromonadales	unclassified_Desulfuromonadales
Scleractinia	Seriatopora hystrix	Bacteroidetes	Bacteroidia	Bacteroidales	Bacteroidaceae
Scleractinia	Seriatopora hystrix	Verrucomicrobia	Opitutae	unclassified_Opitutae	unclassified_Opitutae
Scleractinia	Seriatopora hystrix	Lentisphaerae	Lentisphaeria	Lentisphaerales	Lentisphaeraceae
Scleractinia	Seriatopora hystrix	Planctomycetes	Phycisphaerae	Phycisphaerales	Phycisphaeraceae
Scleractinia	Seriatopora hystrix	Actinobacteria	Actinomycetia	Actinomycetales	Micromonosporaceae
Scleractinia	Seriatopora hystrix	Firmicutes	Bacilli	Bacillales	Bacillales_Incertae Sedis XI
Scleractinia	Seriatopora hystrix	Spirochaetes	Spirochaetia	Spirochaetales	unclassified_Spirochaetales
Scleractinia	Seriatopora hystrix	Firmicutes	Clostridia	Halanaerobiales	Halanaerobiaceae
Scleractinia	Seriatopora hystrix	Proteobacteria	Alphaproteobacteria	Rhizobiales	Bradyrhizobiaceae
Scleractinia	Seriatopora hystrix	Actinobacteria	Actinomycetia	Actinomycetales	Geodermatophilaceae
Scleractinia	Seriatopora hystrix	Nitrospirae	Nitrospira	Nitrospirales	Nitrospiraceae
Scleractinia	Seriatopora hystrix	Proteobacteria	Deltaproteobacteria	Desulfovibrionales	unclassified_Desulfovibrionales
Scleractinia	Seriatopora hystrix	Acidobacteria	unclassified_Acidobacteria	unclassified_Acidobacteria_Gp4	unclassified_Acidobacteria_Gp4
Scleractinia	Seriatopora hystrix	Proteobacteria	Gammaproteobacteria	Oceanospirillales	Oceanospirillales_incertae_sedis
Scleractinia	Seriatopora hystrix	Acidobacteria	Holophagae	Acanthopleuribacterales	Acanthopleuribacteraceae
Scleractinia	Seriatopora hystrix	Proteobacteria	Deltaproteobacteria	Myxococcales	Haliangiaceae
Scleractinia	Seriatopora hystrix	Nitrospinae	Nitrospinia	Nitrospinales	Nitrospinaceae
Scleractinia	Seriatopora hystrix	Actinobacteria	Actinomycetia	Actinomycetales	Mycobacteriaceae
Scleractinia	Seriatopora hystrix	Actinobacteria	Actinomycetia	Actinomycetales	Cellulomonadaceae
Scleractinia	Seriatopora hystrix	Actinobacteria	Actinomycetia	Actinomycetales	Streptomycetaceae
Scleractinia	Seriatopora hystrix	Proteobacteria	Epsilonproteobacteria	Campylobacterales	unclassified_Campylobacterales
Scleractinia	Seriatopora hystrix	Actinobacteria	Actinomycetia	Actinomycetales	Demequinaceae
Scleractinia	Seriatopora hystrix	Actinobacteria	Actinomycetia	Actinomycetales	Intrasporangiaceae
Scleractinia	Seriatopora hystrix	Proteobacteria	Deltaproteobacteria	Bdellovibrionales	Bdellovibrionaceae
Scleractinia	Seriatopora hystrix	Firmicutes	Erysipelotrichia	Erysipelotrichales	Erysipelotrichaceae
Scleractinia	Seriatopora hystrix	Firmicutes	Bacilli	Bacillales	Bacillales_Incertae Sedis XII
Scleractinia	Seriatopora hystrix	Proteobacteria	Deltaproteobacteria	Desulfuromonadales	Geobacteraceae
Scleractinia	Seriatopora hystrix	Proteobacteria	Deltaproteobacteria	Myxococcales	Myxococcaceae
Scleractinia	Seriatopora hystrix	Proteobacteria	Alphaproteobacteria	Rhizobiales	Cohaesibacteraceae
Scleractinia	Seriatopora hystrix	Bacteroidetes	Sphingobacteriia	Sphingobacteriales	Sphingobacteriaceae
Alcyonacea	Sarcophyton trocheliophorum	Proteobacteria	Deltaproteobacteria	unclassified_Deltaproteobacteria	unclassified_Deltaproteobacteria
Alcyonacea	Sarcophyton trocheliophorum	Proteobacteria	Gammaproteobacteria	unclassified_Gammaproteobacteria	unclassified_Gammaproteobacteria
Alcyonacea	Sarcophyton trocheliophorum	Proteobacteria	Gammaproteobacteria	Gammaproteobacteria_incertae_sedis	unclassified_Gammaproteobacteria_incertae_sedis
Alcyonacea	Sarcophyton trocheliophorum	Verrucomicrobia	Verrucomicrobiae	Verrucomicrobiales	unclassified_Verrucomicrobiales
Alcyonacea	Sarcophyton trocheliophorum	Proteobacteria	Deltaproteobacteria	Bdellovibrionales	Bdellovibrionaceae
Alcyonacea	Sarcophyton trocheliophorum	Planctomycetes	Planctomycetia	Planctomycetales	Planctomycetaceae
Alcyonacea	Sarcophyton trocheliophorum	Proteobacteria	Gammaproteobacteria	Alteromonadales	unclassified_Alteromonadales
Alcyonacea	Sarcophyton trocheliophorum	Uncultured bacterium	x	x	x
Alcyonacea	Sarcophyton trocheliophorum	Acidobacteria	unclassified_Acidobacteria	unclassified_Acidobacteria_Gp10	unclassified_Acidobacteria_Gp10
Alcyonacea	Sarcophyton trocheliophorum	Actinobacteria	Actinomycetia	Acidimicrobiales	unclassified_Acidimicrobiales
Alcyonacea	Sarcophyton trocheliophorum	Verrucomicrobia	unclassified_Verrucomicrobia	unclassified_Verrucomicrobia	unclassified_Verrucomicrobia
Alcyonacea	Sarcophyton trocheliophorum	Firmicutes	Clostridia	Clostridiales	Peptostreptococcaceae
Alcyonacea	Sarcophyton trocheliophorum	Bacteroidetes	unclassified_Bacteroidetes	unclassified_Bacteroidetes	unclassified_Bacteroidetes
Alcyonacea	Sarcophyton trocheliophorum	Acidobacteria	unclassified_Acidobacteria	unclassified_Acidobacteria_Gp21	unclassified_Acidobacteria_Gp21
Alcyonacea	Sarcophyton trocheliophorum	Bacteroidetes	Flavobacteriia	Flavobacteriales	Flavobacteriaceae
Alcyonacea	Sarcophyton trocheliophorum	Verrucomicrobia	Verrucomicrobiae	unclassified_Subdivision3	unclassified_Subdivision3
Alcyonacea	Sarcophyton trocheliophorum	Proteobacteria	Alphaproteobacteria	Rhizobiales	Hyphomicrobiaceae
Alcyonacea	Sarcophyton trocheliophorum	Bacteroidetes	Sphingobacteriia	Sphingobacteriales	Saprospiraceae
Alcyonacea	Sarcophyton trocheliophorum	Proteobacteria	Alphaproteobacteria	unclassified_Alphaproteobacteria	unclassified_Alphaproteobacteria
Alcyonacea	Sarcophyton trocheliophorum	Actinobacteria	Actinomycetia	Actinomycetales	Corynebacteriaceae
Alcyonacea	Sarcophyton trocheliophorum	Proteobacteria	Alphaproteobacteria	Parvularculales	Parvularculaceae
Alcyonacea	Sarcophyton trocheliophorum	Cyanobacteria	unclassified_Cyanobacteria	unclassified_Cyanobacteria	unclassified_Cyanobacteria
Alcyonacea	Sarcophyton trocheliophorum	Proteobacteria	Gammaproteobacteria	Oceanospirillales	Hahellaceae
Alcyonacea	Sarcophyton trocheliophorum	Proteobacteria	Gammaproteobacteria	Alteromonadales	Alteromonadaceae
Alcyonacea	Sarcophyton trocheliophorum	Proteobacteria	Alphaproteobacteria	Rhodospirillales	unclassified_Rhodospirillales
Alcyonacea	Sarcophyton trocheliophorum	Proteobacteria	Gammaproteobacteria	Vibrionales	Vibrionaceae
Alcyonacea	Sarcophyton trocheliophorum	Proteobacteria	Gammaproteobacteria	Oceanospirillales	Oceanospirillaceae
Alcyonacea	Sarcophyton trocheliophorum	Proteobacteria	Gammaproteobacteria	Alteromonadales	Idiomarinaceae
Alcyonacea	Sarcophyton trocheliophorum	Proteobacteria	unclassified_Proteobacteria	unclassified_Proteobacteria	unclassified_Proteobacteria
Alcyonacea	Sarcophyton trocheliophorum	Proteobacteria	Gammaproteobacteria	Alteromonadales	Moritellaceae
Alcyonacea	Sarcophyton trocheliophorum	Proteobacteria	Gammaproteobacteria	Alteromonadales	Shewanellaceae
Alcyonacea	Sarcophyton trocheliophorum	Firmicutes	Clostridia	Clostridiales	unclassified_Clostridiales
Alcyonacea	Sarcophyton trocheliophorum	Actinobacteria	Actinomycetia	Actinomycetales	unclassified_Actinomycetales
Alcyonacea	Sarcophyton trocheliophorum	Firmicutes	Negativicutes	Selenomonadales	Veillonellaceae
Alcyonacea	Sarcophyton trocheliophorum	Bacteroidetes	Bacteroidia	Bacteroidales	Prevotellaceae
Alcyonacea	Sarcophyton trocheliophorum	Proteobacteria	Alphaproteobacteria	Sphingomonadales	Erythrobacteraceae
Alcyonacea	Sarcophyton trocheliophorum	Proteobacteria	Betaproteobacteria	Burkholderiales	Oxalobacteraceae
Alcyonacea	Sarcophyton trocheliophorum	Proteobacteria	Alphaproteobacteria	Rhodobacterales	Rhodobacteraceae
Alcyonacea	Sarcophyton trocheliophorum	Bacteroidetes	Flavobacteriia	Flavobacteriales	Cryomorphaceae
Alcyonacea	Sarcophyton trocheliophorum	Bacteroidetes	Bacteroidia	Bacteroidales	Prolixibacteraceae
Alcyonacea	Sarcophyton trocheliophorum	Verrucomicrobia	Verrucomicrobiae	Verrucomicrobiales	Verrucomicrobiaceae
Alcyonacea	Sarcophyton trocheliophorum	Proteobacteria	Alphaproteobacteria	Kordiimonadales	Kordiimonadaceae
Alcyonacea	Sarcophyton trocheliophorum	Proteobacteria	Alphaproteobacteria	Rhizobiales	unclassified_Rhizobiales
Alcyonacea	Sarcophyton trocheliophorum	Proteobacteria	Deltaproteobacteria	Desulfobacterales	Desulfobacteraceae
Alcyonacea	Sarcophyton trocheliophorum	Proteobacteria	Alphaproteobacteria	Sphingomonadales	unclassified_Sphingomonadales
Alcyonacea	Sarcophyton trocheliophorum	Proteobacteria	Gammaproteobacteria	Chromatiales	Chromatiaceae
Alcyonacea	Sarcophyton trocheliophorum	Proteobacteria	Betaproteobacteria	Burkholderiales	Burkholderiaceae
Alcyonacea	Sarcophyton trocheliophorum	Proteobacteria	Gammaproteobacteria	Alteromonadales	Psychromonadaceae
Alcyonacea	Sarcophyton trocheliophorum	Proteobacteria	Betaproteobacteria	Rhodocyclales	Rhodocyclaceae
Alcyonacea	Sarcophyton trocheliophorum	Proteobacteria	Alphaproteobacteria	Alphaproteobacteria_incertae_sedis	unclassified_Alphaproteobacteria_incertae_sedis
Alcyonacea	Sarcophyton trocheliophorum	Proteobacteria	Alphaproteobacteria	Rhodospirillales	Rhodospirillaceae
Alcyonacea	Sarcophyton trocheliophorum	Proteobacteria	Gammaproteobacteria	Oceanospirillales	Alcanivoracaceae
Alcyonacea	Sarcophyton trocheliophorum	Proteobacteria	Gammaproteobacteria	Alteromonadales	Pseudoalteromonadaceae
Alcyonacea	Sarcophyton trocheliophorum	Actinobacteria	Actinomycetia	unclassified_Actinobacteria	unclassified_Actinobacteria
Alcyonacea	Sarcophyton trocheliophorum	Bacteroidetes	Bacteroidia	Bacteroidales	unclassified_Bacteroidales
Alcyonacea	Sarcophyton trocheliophorum	Proteobacteria	Deltaproteobacteria	Myxococcales	unclassified_Myxococcales
Alcyonacea	Sarcophyton trocheliophorum	Actinobacteria	Actinomycetia	Actinomycetales	Propionibacteriaceae
Alcyonacea	Sarcophyton trocheliophorum	Verrucomicrobia	Opitutae	Puniceicoccales	Puniceicoccaceae
Alcyonacea	Sarcophyton trocheliophorum	Bacteroidetes	Bacteroidetes_incertae_sedis	unclassified_Bacteroidetes_incertae_sedis	unclassified_Bacteroidetes_incertae_sedis
Alcyonacea	Sarcophyton trocheliophorum	Proteobacteria	Deltaproteobacteria	Desulfobacterales	Desulfobulbaceae
Alcyonacea	Sarcophyton trocheliophorum	Chloroflexi	Caldilineae	Caldilineales	Caldilineaceae
Alcyonacea	Sarcophyton trocheliophorum	Chloroflexi	Anaerolineae	Anaerolineales	Anaerolineaceae
Alcyonacea	Sarcophyton trocheliophorum	Bacteroidetes	Cytophagia	Cytophagales	Flammeovirgaceae
Alcyonacea	Sarcophyton trocheliophorum	Spirochaetes	Spirochaetia	Spirochaetales	Spirochaetaceae
Alcyonacea	Sarcophyton trocheliophorum	Proteobacteria	Gammaproteobacteria	Pseudomonadales	Pseudomonadaceae
Alcyonacea	Sarcophyton trocheliophorum	Proteobacteria	Gammaproteobacteria	Oceanospirillales	unclassified_Oceanospirillales
Alcyonacea	Sarcophyton trocheliophorum	Proteobacteria	Alphaproteobacteria	Caulobacterales	Caulobacteraceae
Alcyonacea	Sarcophyton trocheliophorum	Verrucomicrobia	Verrucomicrobiae	Verrucomicrobiales	Rubritaleaceae
Alcyonacea	Sarcophyton trocheliophorum	Proteobacteria	Gammaproteobacteria	Alteromonadales	Colwelliaceae
Alcyonacea	Sarcophyton trocheliophorum	Proteobacteria	Betaproteobacteria	Methylophilales	Methylophilaceae
Alcyonacea	Sarcophyton trocheliophorum	Actinobacteria	Actinomycetia	Actinomycetales	Microbacteriaceae
Alcyonacea	Sarcophyton trocheliophorum	Bacteroidetes	Bacteroidia	Bacteroidales	Porphyromonadaceae
Alcyonacea	Sarcophyton trocheliophorum	Acidobacteria	unclassified_Acidobacteria	unclassified_Acidobacteria_Gp9	unclassified_Acidobacteria_Gp9
Alcyonacea	Sarcophyton trocheliophorum	Actinobacteria	Actinomycetia	Actinomycetales	Actinomycetaceae
Alcyonacea	Sarcophyton trocheliophorum	Verrucomicrobia	Verrucomicrobiae	unclassified_Subdivision5	unclassified_Subdivision5
Alcyonacea	Sarcophyton trocheliophorum	Bacteroidetes	Cytophagia	Cytophagales	unclassified_Cytophagales
Alcyonacea	Sarcophyton trocheliophorum	Proteobacteria	Deltaproteobacteria	Myxococcales	Nannocystaceae
Alcyonacea	Sarcophyton trocheliophorum	Acidobacteria	unclassified_Acidobacteria	unclassified_Acidobacteria_Gp17	unclassified_Acidobacteria_Gp17
Alcyonacea	Sarcophyton trocheliophorum	Proteobacteria	Gammaproteobacteria	Pseudomonadales	Moraxellaceae
Alcyonacea	Sarcophyton trocheliophorum	Proteobacteria	Alphaproteobacteria	Rhizobiales	Rhodobiaceae
Alcyonacea	Sarcophyton trocheliophorum	Proteobacteria	Deltaproteobacteria	Bdellovibrionales	Bacteriovoracaceae
Alcyonacea	Sarcophyton trocheliophorum	Proteobacteria	Alphaproteobacteria	Rhizobiales	Phyllobacteriaceae
Alcyonacea	Sarcophyton trocheliophorum	Planctomycetes	Planctomycetia	unclassified_Planctomycetia	unclassified_Planctomycetia
Alcyonacea	Sarcophyton trocheliophorum	Marinimicrobia	unclassified_Marinimicrobia	unclassified_Marinimicrobia	unclassified_Marinimicrobia
Alcyonacea	Sarcophyton trocheliophorum	Bacteroidetes	Flavobacteriia	Flavobacteriales	unclassified_Flavobacteriales
Alcyonacea	Sarcophyton trocheliophorum	DeinococcusxThermus	Deinococci	Deinococcales	Trueperaceae
Alcyonacea	Sarcophyton trocheliophorum	Proteobacteria	Alphaproteobacteria	Sneathiellales	Sneathiellaceae
Alcyonacea	Sarcophyton trocheliophorum	Proteobacteria	Gammaproteobacteria	Oceanospirillales	Halomonadaceae
Alcyonacea	Sarcophyton trocheliophorum	Proteobacteria	Alphaproteobacteria	Caulobacterales	Hyphomonadaceae
Alcyonacea	Sarcophyton trocheliophorum	Firmicutes	Bacilli	Bacillales	Bacillaceae
Alcyonacea	Sarcophyton trocheliophorum	Proteobacteria	Gammaproteobacteria	Enterobacterales	Enterobacteriaceae
Alcyonacea	Sarcophyton trocheliophorum	Actinobacteria	Actinomycetia	Actinomycetales	Micrococcaceae
Alcyonacea	Sarcophyton trocheliophorum	Proteobacteria	Alphaproteobacteria	unclassified_Alphaproteobacteria	SAR11
Alcyonacea	Sarcophyton trocheliophorum	Chloroflexi	unclassified_Chloroflexi	unclassified_Chloroflexi	unclassified_Chloroflexi
Alcyonacea	Sarcophyton trocheliophorum	Acidobacteria	unclassified_Acidobacteria	unclassified_Acidobacteria_Gp22	unclassified_Acidobacteria_Gp22
Alcyonacea	Sarcophyton trocheliophorum	Proteobacteria	Alphaproteobacteria	Sphingomonadales	Sphingomonadaceae
Alcyonacea	Sarcophyton trocheliophorum	Nitrospirae	Nitrospira	Nitrospirales	Nitrospiraceae
Alcyonacea	Sarcophyton trocheliophorum	Fusobacteria	Fusobacteriia	Fusobacteriales	Leptotrichiaceae
Alcyonacea	Sarcophyton trocheliophorum	Bacteroidetes	Sphingobacteriia	Sphingobacteriales	Cyclobacteriaceae
Alcyonacea	Sarcophyton trocheliophorum	Parcubacteria	unclassified_Parcubacteria	unclassified_Parcubacteria	unclassified_Parcubacteria
Alcyonacea	Sarcophyton trocheliophorum	Firmicutes	Bacilli	Lactobacillales	Leuconostocaceae
Alcyonacea	Sarcophyton trocheliophorum	Candidatus Saccharibacteria	unclassified_Candidatus Saccharibacteria	unclassified_Candidatus Saccharibacteria	unclassified_Candidatus Saccharibacteria
Alcyonacea	Sarcophyton trocheliophorum	Proteobacteria	Alphaproteobacteria	Rhizobiales	Methylobacteriaceae
Alcyonacea	Sarcophyton trocheliophorum	Proteobacteria	Alphaproteobacteria	Kiloniellales	Kiloniellaceae
Alcyonacea	Sarcophyton trocheliophorum	Aminicenantes	unclassified_Aminicenantes	unclassified_Aminicenantes	unclassified_Aminicenantes
Alcyonacea	Sarcophyton trocheliophorum	Proteobacteria	Deltaproteobacteria	Desulfuromonadales	Geobacteraceae
Alcyonacea	Sarcophyton trocheliophorum	Proteobacteria	Epsilonproteobacteria	Campylobacterales	Campylobacteraceae
Alcyonacea	Sarcophyton trocheliophorum	Bacteroidetes	Sphingobacteriia	Sphingobacteriales	Rhodothermaceae
Alcyonacea	Sarcophyton trocheliophorum	Acidobacteria	unclassified_Acidobacteria	unclassified_Acidobacteria	unclassified_Acidobacteria
Alcyonacea	Sarcophyton trocheliophorum	Actinobacteria	Actinomycetia	Actinomycetales	Dermacoccaceae
Alcyonacea	Sarcophyton trocheliophorum	Proteobacteria	Betaproteobacteria	unclassified_Betaproteobacteria	unclassified_Betaproteobacteria
Alcyonacea	Sarcophyton trocheliophorum	Firmicutes	Bacilli	Lactobacillales	Carnobacteriaceae
Alcyonacea	Sarcophyton trocheliophorum	Firmicutes	Clostridia	Clostridiales	Clostridiaceae
Alcyonacea	Sarcophyton trocheliophorum	Proteobacteria	Gammaproteobacteria	Xanthomonadales	Xanthomonadaceae
Alcyonacea	Sarcophyton trocheliophorum	Acidobacteria	unclassified_Acidobacteria	unclassified_Acidobacteria_Gp3	unclassified_Acidobacteria_Gp3
Alcyonacea	Sarcophyton trocheliophorum	Proteobacteria	Deltaproteobacteria	Desulfuromonadales	Desulfuromonadaceae
Alcyonacea	Sarcophyton trocheliophorum	Proteobacteria	Betaproteobacteria	Neisseriales	Neisseriaceae
Alcyonacea	Sarcophyton trocheliophorum	Acidobacteria	Holophagae	Acanthopleuribacterales	Acanthopleuribacteraceae
Alcyonacea	Sarcophyton trocheliophorum	Bacteroidetes	Cytophagia	Cytophagales	Cytophagaceae
Alcyonacea	Sarcophyton trocheliophorum	Proteobacteria	Deltaproteobacteria	Myxococcales	Phaselicystidaceae
Alcyonacea	Sarcophyton trocheliophorum	Acidobacteria	unclassified_Acidobacteria	unclassified_Acidobacteria_Gp26	unclassified_Acidobacteria_Gp26
Alcyonacea	Sarcophyton trocheliophorum	Proteobacteria	Gammaproteobacteria	Legionellales	Coxiellaceae
Alcyonacea	Sarcophyton trocheliophorum	Firmicutes	Bacilli	Bacillales	Alicyclobacillaceae
Alcyonacea	Sarcophyton trocheliophorum	Proteobacteria	Alphaproteobacteria	Rhizobiales	Methylocystaceae
Alcyonacea	Sarcophyton trocheliophorum	Bacteroidetes	Bacteroidia	Bacteroidales	Rikenellaceae
Alcyonacea	Sarcophyton trocheliophorum	Proteobacteria	Alphaproteobacteria	Magnetococcales	Magnetococcaceae
Alcyonacea	Sarcophyton trocheliophorum	Planctomycetes	Phycisphaerae	Phycisphaerales	Phycisphaeraceae
Alcyonacea	Sarcophyton trocheliophorum	Tenericutes	Mollicutes	Mycoplasmatales	Mycoplasmataceae
Alcyonacea	Sarcophyton trocheliophorum	Firmicutes	Clostridia	Clostridiales	Lachnospiraceae
Alcyonacea	Sarcophyton trocheliophorum	Bacteroidetes	Sphingobacteriia	Sphingobacteriales	Chitinophagaceae
Alcyonacea	Sarcophyton trocheliophorum	Actinobacteria	Actinomycetia	Actinomycetales	Nocardioidaceae
Alcyonacea	Sarcophyton trocheliophorum	Proteobacteria	Alphaproteobacteria	Rhodospirillales	Acetobacteraceae
Alcyonacea	Sarcophyton trocheliophorum	Proteobacteria	Alphaproteobacteria	Rhizobiales	Rhizobiaceae
Alcyonacea	Sarcophyton trocheliophorum	Bacteroidetes	Sphingobacteriia	Sphingobacteriales	unclassified_Sphingobacteriales
Alcyonacea	Sarcophyton trocheliophorum	Proteobacteria	Gammaproteobacteria	Thiotrichales	Thiotrichales_incertae_sedis
Alcyonacea	Sarcophyton trocheliophorum	Firmicutes	Bacilli	Bacillales	Planococcaceae
Alcyonacea	Sarcophyton trocheliophorum	Proteobacteria	Gammaproteobacteria	Alteromonadales	Ferrimonadaceae
Alcyonacea	Sarcophyton trocheliophorum	Synergistetes	Synergistia	Synergistales	Synergistaceae
Alcyonacea	Sarcophyton trocheliophorum	Proteobacteria	Deltaproteobacteria	Myxococcales	Haliangiaceae
Alcyonacea	Sarcophyton trocheliophorum	Proteobacteria	Gammaproteobacteria	Chromatiales	Granulosicoccaceae
Alcyonacea	Sarcophyton trocheliophorum	Lentisphaerae	Lentisphaeria	unclassified_Lentisphaeria	unclassified_Lentisphaeria
Alcyonacea	Sarcophyton trocheliophorum	Actinobacteria	Actinomycetia	Actinomycetales	Dermabacteraceae
Alcyonacea	Sarcophyton trocheliophorum	Firmicutes	Bacilli	Lactobacillales	Aerococcaceae
Alcyonacea	Sarcophyton trocheliophorum	Firmicutes	Clostridia	Clostridiales	Clostridiales_Incertae Sedis XI
Alcyonacea	Sarcophyton trocheliophorum	Actinobacteria	Actinomycetia	Actinomycetales	Bogoriellaceae
Alcyonacea	Sarcophyton trocheliophorum	Proteobacteria	Gammaproteobacteria	Chromatiales	unclassified_Chromatiales
Alcyonacea	Sarcophyton trocheliophorum	Proteobacteria	Alphaproteobacteria	Rhizobiales	Xanthobacteraceae
Alcyonacea	Sarcophyton trocheliophorum	Proteobacteria	Epsilonproteobacteria	Campylobacterales	Helicobacteraceae
Alcyonacea	Sarcophyton trocheliophorum	Actinobacteria	Actinomycetia	Acidimicrobiales	Acidimicrobiaceae
Alcyonacea	Sarcophyton trocheliophorum	Proteobacteria	Deltaproteobacteria	Desulfovibrionales	Desulfohalobiaceae
Alcyonacea	Sarcophyton trocheliophorum	Fusobacteria	Fusobacteriia	Fusobacteriales	Fusobacteriaceae
Alcyonacea	Sarcophyton trocheliophorum	Firmicutes	Clostridia	Clostridiales	Ruminococcaceae
Alcyonacea	Sarcophyton trocheliophorum	Proteobacteria	Deltaproteobacteria	Syntrophobacterales	Syntrophobacteraceae
Alcyonacea	Sarcophyton trocheliophorum	Latescibacteria	unclassified_Latescibacteria	unclassified_Latescibacteria	unclassified_Latescibacteria
Alcyonacea	Sarcophyton trocheliophorum	Actinobacteria	Thermoleophilia	Solirubrobacterales	Solirubrobacteraceae
Alcyonacea	Sarcophyton trocheliophorum	Firmicutes	Bacilli	Lactobacillales	Streptococcaceae
Alcyonacea	Sarcophyton trocheliophorum	Proteobacteria	Gammaproteobacteria	Thiotrichales	Francisellaceae
Alcyonacea	Sarcophyton trocheliophorum	candidate division ZB3	unclassified_candidate division ZB3	unclassified_candidate division ZB3	unclassified_candidate division ZB3
Alcyonacea	Sarcophyton trocheliophorum	Firmicutes	Bacilli	Lactobacillales	Lactobacillaceae
Alcyonacea	Sarcophyton trocheliophorum	Actinobacteria	Actinomycetia	Actinomycetales	Dietziaceae
Alcyonacea	Sarcophyton trocheliophorum	Lentisphaerae	Lentisphaeria	Lentisphaerales	Lentisphaeraceae
Alcyonacea	Sarcophyton trocheliophorum	Firmicutes	Bacilli	Bacillales	Staphylococcaceae
Alcyonacea	Sarcophyton trocheliophorum	Proteobacteria	Oligoflexia	Oligoflexales	Oligoflexaceae
Alcyonacea	Sarcophyton trocheliophorum	Proteobacteria	Gammaproteobacteria	Aeromonadales	Aeromonadaceae
Alcyonacea	Sarcophyton trocheliophorum	Proteobacteria	Betaproteobacteria	Burkholderiales	unclassified_Burkholderiales
Alcyonacea	Sarcophyton trocheliophorum	Acidobacteria	unclassified_Acidobacteria	unclassified_Acidobacteria_Gp6	unclassified_Acidobacteria_Gp6
Alcyonacea	Sarcophyton trocheliophorum	Chlamydiae	Chlamydiia	Chlamydiales	Parachlamydiaceae
Alcyonacea	Sarcophyton trocheliophorum	Proteobacteria	Gammaproteobacteria	Alteromonadales	Alteromonadales_incertae_sedis
Alcyonacea	Sarcophyton trocheliophorum	Proteobacteria	Gammaproteobacteria	Pasteurellales	Pasteurellaceae
Alcyonacea	Sarcophyton trocheliophorum	Deferribacteres	Deferribacteres	Deferribacterales	Deferribacterales_incertae_sedis
Alcyonacea	Sarcophyton trocheliophorum	Chlamydiae	Chlamydiia	Chlamydiales	Simkaniaceae
Alcyonacea	Sarcophyton trocheliophorum	Proteobacteria	Gammaproteobacteria	Chromatiales	Ectothiorhodospiraceae
Alcyonacea	Sarcophyton trocheliophorum	Proteobacteria	Betaproteobacteria	Burkholderiales	Comamonadaceae
Alcyonacea	Sarcophyton trocheliophorum	Acidobacteria	unclassified_Acidobacteria	unclassified_Acidobacteria_Gp16	unclassified_Acidobacteria_Gp16
Alcyonacea	Sarcophyton trocheliophorum	Ignavibacteriae	Ignavibacteria	Ignavibacteriales	Ignavibacteriaceae
Alcyonacea	Sarcophyton trocheliophorum	Firmicutes	unclassified_Firmicutes	unclassified_Firmicutes	unclassified_Firmicutes
Alcyonacea	Sarcophyton trocheliophorum	Bacteroidetes	Sphingobacteriia	Sphingobacteriales	Sphingobacteriaceae
Alcyonacea	Sarcophyton trocheliophorum	Actinobacteria	Actinomycetia	Actinomycetales	Kineosporiaceae
Alcyonacea	Sarcophyton trocheliophorum	Firmicutes	Clostridia	unclassified_Clostridia	unclassified_Clostridia
Alcyonacea	Sarcophyton trocheliophorum	Firmicutes	Bacilli	Bacillales	Paenibacillaceae
Alcyonacea	Sarcophyton trocheliophorum	Proteobacteria	Betaproteobacteria	Burkholderiales	Alcaligenaceae
Alcyonacea	Sarcophyton trocheliophorum	DeinococcusxThermus	Deinococci	Thermales	Thermaceae
Alcyonacea	Sarcophyton trocheliophorum	Proteobacteria	Gammaproteobacteria	Oceanospirillales	Litoricolaceae
Alcyonacea	Sarcophyton trocheliophorum	Proteobacteria	Gammaproteobacteria	Pseudomonadales	Pseudomonadales_incertae_sedis
Alcyonacea	Sarcophyton trocheliophorum	Firmicutes	Bacilli	Bacillales	Bacillales_incertae_sedis
Alcyonacea	Sarcophyton trocheliophorum	Proteobacteria	Deltaproteobacteria	Myxococcales	Polyangiaceae
Alcyonacea	Sarcophyton trocheliophorum	Actinobacteria	Thermoleophilia	Solirubrobacterales	unclassified_Solirubrobacterales
Alcyonacea	Sarcophyton trocheliophorum	Actinobacteria	Actinomycetia	Actinomycetales	Nocardiaceae
Alcyonacea	Sarcophyton trocheliophorum	Proteobacteria	Alphaproteobacteria	Rhizobiales	Aurantimonadaceae
Alcyonacea	Sarcophyton trocheliophorum	Proteobacteria	Alphaproteobacteria	Kordiimonadales	unclassified_Kordiimonadales
Alcyonacea	Sarcophyton trocheliophorum	Lentisphaerae	unclassified_Lentisphaerae	unclassified_Lentisphaerae	unclassified_Lentisphaerae
Alcyonacea	Sarcophyton trocheliophorum	Firmicutes	Clostridia	Clostridiales	Defluviitaleaceae
Alcyonacea	Sarcophyton trocheliophorum	Planctomycetes	unclassified_Planctomycetes	unclassified_Planctomycetes	unclassified_Planctomycetes
Alcyonacea	Sarcophyton trocheliophorum	Firmicutes	Bacilli	Bacillales	Thermoactinomycetaceae
Alcyonacea	Sarcophyton trocheliophorum	Actinobacteria	Actinomycetia	Actinomycetales	Demequinaceae
Alcyonacea	Sarcophyton trocheliophorum	Spirochaetes	Spirochaetia	Spirochaetales	Leptospiraceae
Alcyonacea	Sarcophyton trocheliophorum	Acidobacteria	unclassified_Acidobacteria	unclassified_Acidobacteria_Gp23	unclassified_Acidobacteria_Gp23
Alcyonacea	Sarcophyton trocheliophorum	Proteobacteria	Alphaproteobacteria	Kordiimonadales	Temperatibacteraceae
Alcyonacea	Sarcophyton trocheliophorum	Proteobacteria	Alphaproteobacteria	Rickettsiales	unclassified_Rickettsiales
Alcyonacea	Sarcophyton trocheliophorum	Proteobacteria	Deltaproteobacteria	Desulfuromonadales	unclassified_Desulfuromonadales
Alcyonacea	Sarcophyton trocheliophorum	Proteobacteria	Alphaproteobacteria	Rhizobiales	Rhizobiales_incertae_sedis
Alcyonacea	Sarcophyton trocheliophorum	Bacteroidetes	Bacteroidia	Bacteroidales	Bacteroidaceae
Alcyonacea	Sarcophyton trocheliophorum	Verrucomicrobia	Opitutae	unclassified_Opitutae	unclassified_Opitutae
Alcyonacea	Sarcophyton trocheliophorum	Actinobacteria	Actinomycetia	Actinomycetales	Micromonosporaceae
Alcyonacea	Sarcophyton trocheliophorum	Proteobacteria	Gammaproteobacteria	Thiotrichales	unclassified_Thiotrichales
Alcyonacea	Sarcophyton trocheliophorum	Firmicutes	Bacilli	Bacillales	Bacillales_Incertae Sedis XI
Alcyonacea	Sarcophyton trocheliophorum	Spirochaetes	Spirochaetia	Spirochaetales	unclassified_Spirochaetales
Alcyonacea	Sarcophyton trocheliophorum	Firmicutes	Clostridia	Halanaerobiales	Halanaerobiaceae
Alcyonacea	Sarcophyton trocheliophorum	Actinobacteria	Actinomycetia	Actinomycetales	Mycobacteriaceae
Alcyonacea	Sarcophyton trocheliophorum	Proteobacteria	Alphaproteobacteria	Rhizobiales	Bradyrhizobiaceae
Alcyonacea	Sarcophyton trocheliophorum	Actinobacteria	Actinomycetia	Actinomycetales	Geodermatophilaceae
Alcyonacea	Sarcophyton trocheliophorum	Proteobacteria	Deltaproteobacteria	Desulfovibrionales	unclassified_Desulfovibrionales
Alcyonacea	Sarcophyton trocheliophorum	Proteobacteria	Deltaproteobacteria	Desulfovibrionales	Desulfovibrionaceae
Alcyonacea	Sarcophyton trocheliophorum	Proteobacteria	Betaproteobacteria	Burkholderiales	Burkholderiales_incertae_sedis
Alcyonacea	Sarcophyton trocheliophorum	Acidobacteria	unclassified_Acidobacteria	unclassified_Acidobacteria_Gp4	unclassified_Acidobacteria_Gp4
Alcyonacea	Sarcophyton trocheliophorum	Proteobacteria	Alphaproteobacteria	Rickettsiales	Rickettsiaceae
Alcyonacea	Sarcophyton trocheliophorum	Verrucomicrobia	Spartobacteria	unclassified_Spartobacteria	unclassified_Spartobacteria
Alcyonacea	Sarcophyton trocheliophorum	Nitrospinae	Nitrospinia	Nitrospinales	Nitrospinaceae
Alcyonacea	Sarcophyton trocheliophorum	Firmicutes	Erysipelotrichia	Erysipelotrichales	Erysipelotrichaceae
Alcyonacea	Sarcophyton trocheliophorum	Actinobacteria	Actinomycetia	Actinomycetales	Cellulomonadaceae
Alcyonacea	Sarcophyton trocheliophorum	Actinobacteria	Actinomycetia	Actinomycetales	Streptomycetaceae
Alcyonacea	Sarcophyton trocheliophorum	Fibrobacteres	Chitinivibrionia	Chitinivibrionales	Chitinivibrionaceae
Alcyonacea	Sarcophyton trocheliophorum	Actinobacteria	Actinomycetia	Actinomycetales	Intrasporangiaceae
Alcyonacea	Sarcophyton trocheliophorum	Firmicutes	Bacilli	Bacillales	Bacillales_Incertae Sedis XII
Alcyonacea	Sarcophyton trocheliophorum	Proteobacteria	Deltaproteobacteria	Myxococcales	Myxococcaceae
Alcyonacea	Sarcophyton trocheliophorum	Actinobacteria	Actinomycetia	Actinomycetales	Brevibacteriaceae
Alcyonacea	Sarcophyton trocheliophorum	Firmicutes	Bacilli	Bacillales	unclassified_Bacillales
Alcyonacea	Sarcophyton trocheliophorum	Proteobacteria	Alphaproteobacteria	Rhizobiales	Cohaesibacteraceae
Alcyonacea	Sarcophyton trocheliophorum	Actinobacteria	Coriobacteriia	Coriobacteriales	Coriobacteriaceae
Alcyonacea	Xenia umbellata	Proteobacteria	Gammaproteobacteria	Gammaproteobacteria_incertae_sedis	unclassified_Gammaproteobacteria_incertae_sedis
Alcyonacea	Xenia umbellata	Verrucomicrobia	Verrucomicrobiae	Verrucomicrobiales	unclassified_Verrucomicrobiales
Alcyonacea	Xenia umbellata	Actinobacteria	Actinomycetia	Acidimicrobiales	unclassified_Acidimicrobiales
Alcyonacea	Xenia umbellata	Proteobacteria	Gammaproteobacteria	unclassified_Gammaproteobacteria	unclassified_Gammaproteobacteria
Alcyonacea	Xenia umbellata	Verrucomicrobia	unclassified_Verrucomicrobia	unclassified_Verrucomicrobia	unclassified_Verrucomicrobia
Alcyonacea	Xenia umbellata	Firmicutes	Clostridia	Clostridiales	Peptostreptococcaceae
Alcyonacea	Xenia umbellata	Proteobacteria	Alphaproteobacteria	unclassified_Alphaproteobacteria	unclassified_Alphaproteobacteria
Alcyonacea	Xenia umbellata	Proteobacteria	Alphaproteobacteria	Parvularculales	Parvularculaceae
Alcyonacea	Xenia umbellata	Proteobacteria	Gammaproteobacteria	Oceanospirillales	Hahellaceae
Alcyonacea	Xenia umbellata	Proteobacteria	Gammaproteobacteria	Alteromonadales	Alteromonadaceae
Alcyonacea	Xenia umbellata	Proteobacteria	Gammaproteobacteria	Vibrionales	Vibrionaceae
Alcyonacea	Xenia umbellata	Proteobacteria	Gammaproteobacteria	Oceanospirillales	Oceanospirillaceae
Alcyonacea	Xenia umbellata	Proteobacteria	unclassified_Proteobacteria	unclassified_Proteobacteria	unclassified_Proteobacteria
Alcyonacea	Xenia umbellata	Proteobacteria	Gammaproteobacteria	Alteromonadales	Moritellaceae
Alcyonacea	Xenia umbellata	Proteobacteria	Gammaproteobacteria	Alteromonadales	Shewanellaceae
Alcyonacea	Xenia umbellata	Bacteroidetes	Flavobacteriia	Flavobacteriales	Flavobacteriaceae
Alcyonacea	Xenia umbellata	Bacteroidetes	Cytophagia	Cytophagales	Flammeovirgaceae
Alcyonacea	Xenia umbellata	Firmicutes	Clostridia	Clostridiales	unclassified_Clostridiales
Alcyonacea	Xenia umbellata	Actinobacteria	Actinomycetia	Actinomycetales	unclassified_Actinomycetales
Alcyonacea	Xenia umbellata	Firmicutes	Negativicutes	Selenomonadales	Veillonellaceae
Alcyonacea	Xenia umbellata	Bacteroidetes	Bacteroidia	Bacteroidales	Prevotellaceae
Alcyonacea	Xenia umbellata	Proteobacteria	Alphaproteobacteria	Sphingomonadales	Erythrobacteraceae
Alcyonacea	Xenia umbellata	Proteobacteria	Betaproteobacteria	Burkholderiales	Oxalobacteraceae
Alcyonacea	Xenia umbellata	Proteobacteria	Betaproteobacteria	unclassified_Betaproteobacteria	unclassified_Betaproteobacteria
Alcyonacea	Xenia umbellata	Proteobacteria	Alphaproteobacteria	Rhodobacterales	Rhodobacteraceae
Alcyonacea	Xenia umbellata	Proteobacteria	Alphaproteobacteria	Kordiimonadales	Kordiimonadaceae
Alcyonacea	Xenia umbellata	Proteobacteria	Deltaproteobacteria	unclassified_Deltaproteobacteria	unclassified_Deltaproteobacteria
Alcyonacea	Xenia umbellata	Uncultured bacterium	x	x	x
Alcyonacea	Xenia umbellata	Proteobacteria	Deltaproteobacteria	Desulfobacterales	Desulfobacteraceae
Alcyonacea	Xenia umbellata	Proteobacteria	Gammaproteobacteria	Alteromonadales	unclassified_Alteromonadales
Alcyonacea	Xenia umbellata	Bacteroidetes	unclassified_Bacteroidetes	unclassified_Bacteroidetes	unclassified_Bacteroidetes
Alcyonacea	Xenia umbellata	Proteobacteria	Alphaproteobacteria	Sphingomonadales	unclassified_Sphingomonadales
Alcyonacea	Xenia umbellata	Proteobacteria	Gammaproteobacteria	Chromatiales	Chromatiaceae
Alcyonacea	Xenia umbellata	Proteobacteria	Betaproteobacteria	Burkholderiales	Burkholderiaceae
Alcyonacea	Xenia umbellata	Proteobacteria	Gammaproteobacteria	Alteromonadales	Psychromonadaceae
Alcyonacea	Xenia umbellata	Proteobacteria	Betaproteobacteria	Rhodocyclales	Rhodocyclaceae
Alcyonacea	Xenia umbellata	Proteobacteria	Gammaproteobacteria	Thiotrichales	Thiotrichales_incertae_sedis
Alcyonacea	Xenia umbellata	Verrucomicrobia	Verrucomicrobiae	Verrucomicrobiales	Verrucomicrobiaceae
Alcyonacea	Xenia umbellata	Proteobacteria	Alphaproteobacteria	Alphaproteobacteria_incertae_sedis	unclassified_Alphaproteobacteria_incertae_sedis
Alcyonacea	Xenia umbellata	Proteobacteria	Alphaproteobacteria	Rhodospirillales	Rhodospirillaceae
Alcyonacea	Xenia umbellata	Proteobacteria	Gammaproteobacteria	Oceanospirillales	Alcanivoracaceae
Alcyonacea	Xenia umbellata	Proteobacteria	Deltaproteobacteria	Myxococcales	unclassified_Myxococcales
Alcyonacea	Xenia umbellata	Actinobacteria	Actinomycetia	Actinomycetales	Propionibacteriaceae
Alcyonacea	Xenia umbellata	Verrucomicrobia	Opitutae	Puniceicoccales	Puniceicoccaceae
Alcyonacea	Xenia umbellata	Proteobacteria	Gammaproteobacteria	Alteromonadales	Pseudoalteromonadaceae
Alcyonacea	Xenia umbellata	Cyanobacteria	unclassified_Cyanobacteria	unclassified_Cyanobacteria	unclassified_Cyanobacteria
Alcyonacea	Xenia umbellata	Proteobacteria	Gammaproteobacteria	Pseudomonadales	Pseudomonadaceae
Alcyonacea	Xenia umbellata	Planctomycetes	Planctomycetia	Planctomycetales	Planctomycetaceae
Alcyonacea	Xenia umbellata	Proteobacteria	Gammaproteobacteria	Oceanospirillales	unclassified_Oceanospirillales
Alcyonacea	Xenia umbellata	Proteobacteria	Alphaproteobacteria	Caulobacterales	Caulobacteraceae
Alcyonacea	Xenia umbellata	Verrucomicrobia	Verrucomicrobiae	Verrucomicrobiales	Rubritaleaceae
Alcyonacea	Xenia umbellata	Proteobacteria	Gammaproteobacteria	Alteromonadales	Colwelliaceae
Alcyonacea	Xenia umbellata	Proteobacteria	Alphaproteobacteria	Rhizobiales	Rhizobiaceae
Alcyonacea	Xenia umbellata	Actinobacteria	Actinomycetia	Actinomycetales	Microbacteriaceae
Alcyonacea	Xenia umbellata	Proteobacteria	Alphaproteobacteria	Rickettsiales	Anaplasmataceae
[truncated: 871 more rows]

## Sheet: Families_per_coral's_order
				Scleractinia most frequently reported exclusive families				Alcyonaceae exclusive families				Capitata exclusive families
[truncated: 424 more rows]

[truncated: 15 more sheets: Scleractinia, Alcyonacea, Capitata, # of studies per coral taxa, Total_per_region, All_Families_per_region, families_region_trimmed, all_families_per_coral, #_families_per_coral, Pivot_phylum, Pivot_class, Pivot_order, Pivot_family, families_corals, Total reported Families]
