# Supplementary material for: Red Sea Atlas of Coral-Associated Bacteria Highlights Common Microbiome Members and Their Distribution across Environmental Gradients—A Systematic Review
Source: Microorganisms. 2022 Nov 26;10(12):2340. doi: 10.3390/microorganisms10122340 (PMC9787610; doi:10.3390/microorganisms10122340)
Supplement: Supplementary file 1 [file microorganisms-10-02340-s001.zip › Supplementary material S3. Isolates studies dataset.xlsx]

## Sheet: Isolates_studies_Dataset
Reference	Coral species	Phylum	Class	Order	Family
Lampert et al, 2006	Lobactis scutaria	Proteobacteria	Alphaproteobacteria	Rhodobacterales	Rhodobacteraceae
Lampert et al, 2006	Lobactis scutaria	Proteobacteria	Alphaproteobacteria	Sphingomonadales	Erythrobacteraceae
Lampert et al, 2006	Lobactis scutaria	Proteobacteria	Gammaproteobacteria	Alteromonadales	Alteromonadaceae
Lampert et al, 2006	Lobactis scutaria	Proteobacteria	Gammaproteobacteria	Vibrionales	Vibrionaceae
Lampert et al, 2006	Lobactis scutaria	Proteobacteria	Gammaproteobacteria	Thiotrichales	Thiotrichaceae
Lampert et al, 2006	Lobactis scutaria	Proteobacteria	Gammaproteobacteria	Alteromonadales	Shewanellaceae
Lampert et al, 2006	Lobactis scutaria	Proteobacteria	Gammaproteobacteria	Alteromonadales	Pseudoalteromonadaceae
Lampert et al, 2006	Lobactis scutaria	Actinobacteria	Actinomycetia	Micrococcales	Micrococcaceae
Lampert et al, 2006	Lobactis scutaria	Actinobacteria	Actinomycetia	Micrococcales	Dermatophilaceae
Lampert et al, 2006	Lobactis scutaria	Actinobacteria	Actinomycetia	Micrococcales	Dermacoccaceae
Lampert et al, 2006	Lobactis scutaria	Firmicutes	Bacilli	Bacillales	Staphylococcaceae
Lampert et al, 2006	Lobactis scutaria	Bacteroidetes	Cytophagia	Cytophagales	Cytophagaceae
Yosef et al, 2008	Pleuractis granulosa	Proteobacteria	Alphaproteobacteria	Rhizobiales	Amorphaceae
Shnit-Orland & Kushmaro, 2009	Platygyra sp.	Proteobacteria	Gammaproteobacteria	Pseudomonadales	Pseudoalteromonadaceae
Shnit-Orland & Kushmaro, 2009	Stylophora sp.	Proteobacteria	Gammaproteobacteria	Pseudomonadales	Pseudoalteromonadaceae
Shnit-Orland & Kushmaro, 2009	Porites sp.	Proteobacteria	Gammaproteobacteria	Pseudomonadales	Pseudoalteromonadaceae
Shnit-Orland & Kushmaro, 2009	Pocillopora sp.	Proteobacteria	Gammaproteobacteria	Vibrionales	Vibrionaceae
Shnit-Orland & Kushmaro, 2009	Pocillopora sp.	Proteobacteria	Gammaproteobacteria	Pseudomonadales	Pseudoalteromonadaceae
Shnit-Orland & Kushmaro, 2009	Stylophora sp.	Proteobacteria	Gammaproteobacteria	Vibrionales	Vibrionaceae
Shnit-Orland & Kushmaro, 2009	Platygyra sp.	Proteobacteria	Gammaproteobacteria	Vibrionales	Vibrionaceae
Shnit-Orland & Kushmaro, 2009	Favia sp.	Proteobacteria	Gammaproteobacteria	Vibrionales	Vibrionaceae
Shnit-Orland & Kushmaro, 2009	Pleuractis granulosa	Proteobacteria	Gammaproteobacteria	Vibrionales	Vibrionaceae
Shnit-Orland & Kushmaro, 2009	Favia sp.	Proteobacteria	Gammaproteobacteria	Alteromonadales	Unclassified Alteromonadales
Shnit-Orland & Kushmaro, 2009	Stylophora sp.	Proteobacteria	Gammaproteobacteria	Alteromonadales	Unclassified Alteromonadales
Shnit-Orland & Kushmaro, 2009	Rhytisma fulvum fulvum	Proteobacteria	Gammaproteobacteria	Pseudomonadales	Moraxellaceae
Shnit-Orland & Kushmaro, 2009	Xenia sp.	Proteobacteria	Gammaproteobacteria	Xanthomonadales	Xanthomonadaceae
Shnit-Orland & Kushmaro, 2009	Porites sp.	Proteobacteria	Gammaproteobacteria	Pseudomonadales	Pseudomonadaceae
Shnit-Orland & Kushmaro, 2009	Xenia sp.	Actinobacteria	Actinomycetia	Micrococcales	Micrococcaceae
Shnit-Orland & Kushmaro, 2009	Pleuractis granulosa	Actinobacteria	Actinomycetia	Micrococcales	Micrococcaceae
Shnit-Orland & Kushmaro, 2009	Favia sp.	Actinobacteria	Actinomycetia	Micrococcales	Micrococcaceae
Shnit-Orland & Kushmaro, 2009	Pleuractis granulosa	Firmicutes	Bacilli	Bacillales	Planococcaceae
Shnit-Orland & Kushmaro, 2009	Pleuractis granulosa	Firmicutes	Bacilli	Bacillales	Bacillaceae
Shnit-Orland & Kushmaro, 2009	Stylophora sp.	Firmicutes	Bacilli	Bacillales	Bacillaceae
Ben-Dov et al., 2009	Pleuractis granulosa	Actinobacteria	Actinomycetia	Corynebacteriales	Corynebacteriaceae
Shnit-Orland et al., 2010	Favia sp.	Proteobacteria	Gammaproteobacteria	Alteromonadales	Shewanellaceae
El-Bondkly et al., 2012	Xenia sp.	Actinobacteria	Actinomycetia	Streptosporangiales	Nocardiopsaceae
El-Bondkly et al., 2012	Dendronephthya hemprichi	Actinobacteria	Actinomycetia	Pseudonocardiales	Pseudonocardiaceae
El-Bondkly et al., 2012	Xenia sp.	Actinobacteria	Actinomycetia	Streptomycetales	Streptomycetaceae
El-Bondkly et al., 2012	Rhytisma fulvum	Actinobacteria	Actinomycetia	Streptomycetales	Streptomycetaceae
El-Bondkly et al., 2012	Lobularia sp.	Actinobacteria	Actinomycetia	Streptomycetales	Streptomycetaceae
El-Bondkly et al., 2012	Lobularia sp.	Actinobacteria	Actinomycetia	Streptosporangiales	Nocardiopsaceae
El-Bondkly et al., 2012	Dendronephthya sinaiensis	Actinobacteria	Actinomycetia	Streptomycetales	Streptomycetaceae
El-Bondkly et al., 2012	Rhytisma fulvum	Actinobacteria	Actinomycetia	Streptosporangiales	Nocardiopsaceae
Shnit-Orland & Kushmaro, 2012	Pocillopora sp.	Proteobacteria	Gammaproteobacteria	Alteromonadales	Pseudoalteromonadaceae
Shnit-Orland & Kushmaro, 2012	Stylophora sp.	Proteobacteria	Gammaproteobacteria	Alteromonadales	Pseudoalteromonadaceae
Shnit-Orland & Kushmaro, 2012	Platygyra sp.	Proteobacteria	Gammaproteobacteria	Alteromonadales	Pseudoalteromonadaceae
Shnit-Orland & Kushmaro, 2012	Porites sp.	Proteobacteria	Gammaproteobacteria	Alteromonadales	Pseudoalteromonadaceae
Paramasivam et al., 2013	Millepora dichotoma	Proteobacteria	Alphaproteobacteria	Kordiimonadales	Kordiimonadaceae
ElAhwany et al., 2013	Sarcophyton glaucum	Firmicutes	Bacilli	Bacillales	Bacillaceae
ElAhwany et al., 2013	Sarcophyton glaucum	Proteobacteria	Gammaproteobacteria	Pseudomonadales	Pseudomonadaceae
ElAhwany et al., 2013	Sarcophyton glaucum	Proteobacteria	Gammaproteobacteria	Enterobacterales	Erwiniaceae
ElAhwany et al., 2013	Sarcophyton glaucum	Proteobacteria	Gammaproteobacteria	Enterobacterales	Enterobacteriaceae
ElAhwany et al., 2013	Sarcophyton glaucum	Actinobacteria	Actinomycetia	Streptomycetales	Streptomycetaceae
ElAhwany et al., 2013	Sarcophyton glaucum	Firmicutes	Bacilli	Bacillales	Paenibacillaceae
Helal et al., 2018	Sinularia sp.	Firmicutes	Bacilli	Bacillales	Bacillaceae
Helal et al., 2018	Heteroxenia fuscescens	Firmicutes	Bacilli	Bacillales	Bacillaceae
Helal et al., 2018	Litophyton arboreum	Firmicutes	Bacilli	Bacillales	Bacillaceae
Helal et al., 2018	Litophyton arboreum	Firmicutes	Bacilli	Bacillales	Staphylococcaceae
Gamaleldin et al., 2020	Sarcophyton glaucum	Actinobacteria	Actinomycetia	Micromonosporales	Micromonosporaceae
Gamaleldin et al., 2020	Sarcophyton glaucum	Actinobacteria	Actinomycetia	Streptosporangiales	Nocardiopsaceae
Gamaleldin et al., 2020	Sarcophyton glaucum	Actinobacteria	Actinomycetia	Streptomycetales	Streptomycetaceae
Sweet et al., 2021	Acropora cytherea	Proteobacteria	Alphaproteobacteria	Rhodospirillales	Rhodospirillaceae
Sweet et al., 2021	Acropora humilis	Proteobacteria	Alphaproteobacteria	Sphingomonadales	Erythrobacteraceae
Sweet et al., 2021	Acropora cytherea	Proteobacteria	Alphaproteobacteria	Sphingomonadales	Erythrobacteraceae
Sweet et al., 2021	Acropora hemprichii	Proteobacteria	Gammaproteobacteria	Alteromonadales	Colwelliaceae
Sweet et al., 2021	Acropora cytherea	Proteobacteria	Gammaproteobacteria	Salinisphaerales	Salinisphaeraceae
Sweet et al., 2021	Acropora cytherea	Proteobacteria	Gammaproteobacteria	Oceanospirillales	Hahellaceae
Sweet et al., 2021	Acropora hemprichii	Proteobacteria	Gammaproteobacteria	Oceanospirillales	Hahellaceae
Sweet et al., 2021	Acropora cytherea	Proteobacteria	Alphaproteobacteria	Rhodobacterales	Rhodobacteraceae
Sweet et al., 2021	Acropora hemprichii	Proteobacteria	Alphaproteobacteria	Rhodobacterales	Rhodobacteraceae
Sweet et al., 2021	Acropora humilis	Proteobacteria	Alphaproteobacteria	Rhodobacterales	Rhodobacteraceae
Sweet et al., 2021	Acropora cytherea	Proteobacteria	Alphaproteobacteria	Caulobacterales	Caulobacteraceae
Sweet et al., 2021	Acropora humilis	Proteobacteria	Gammaproteobacteria	Vibrionales	Vibrionaceae
Sweet et al., 2021	Acropora cytherea	Proteobacteria	Gammaproteobacteria	Vibrionales	Vibrionaceae
Sweet et al., 2021	Acropora hemprichii	Proteobacteria	Gammaproteobacteria	Oceanospirillales	Halomonadaceae
Sweet et al., 2021	Acropora cytherea	Proteobacteria	Gammaproteobacteria	Oceanospirillales	Halomonadaceae
Sweet et al., 2021	Acropora humilis	Proteobacteria	Gammaproteobacteria	Alteromonadales	Alteromonadaceae

## Sheet: # families_per_coral
Row Labels	Count of Family	Type
Lobactis scutaria	12	soft
Sarcophyton glaucum	9	soft
Acropora cytherea	8	hard
Pleuractis granulosa	6	hard	Row Labels	Count of Type	%
Stylophora sp.	5	hard	hard	10	47.619
Xenia sp.	4	hard	soft	11	52.381
Favia sp.	4	hard	Grand Total	21
Acropora hemprichii	4	hard
Acropora humilis	4	soft
Platygyra sp.	3	soft
Porites sp.	3	soft
Pocillopora sp.	3	hard
Litophyton arboreum	2	soft
Rhytisma fulvum	2	hard
Lobularia sp.	2	hard
Dendronephthya sinaiensis	1	soft
Heteroxenia fuscescens	1	soft
Dendronephthya hemprichi	1	soft
Rhytisma fulvum fulvum	1	soft
Sinularia sp.	1	hard
Millepora dichotoma	1	soft
Grand Total	77

## Sheet: Pivot_phylums
Row Labels	Count of Phylum	%
Proteobacteria	47	61.039
Actinobacteria	19	24.6753
Firmicutes	10	12.987
Bacteroidetes	1	1.2987
Grand Total	77	100

## Sheet: Pivot_Classes
Row Labels	Count of Class	%
Gammaproteobacteria	36	46.7532
Actinomycetia	19	24.6753
Alphaproteobacteria	11	14.2857
Bacilli	10	12.987
Cytophagia	1	1.2987
Grand Total	77	100

## Sheet: pivot_orders
Row Labels	Count of Order		Row Labels	Count of Order	%
Alteromonadales	12		Alteromonadales	12	15.5844
Bacillales	10		Bacillales	10	12.987
Vibrionales	8		Vibrionales	8	10.3896
Pseudomonadales	7		Pseudomonadales	7	9.09091
Micrococcales	6		Micrococcales	6	7.79221
Streptomycetales	6		Streptomycetales	6	7.79221
Oceanospirillales	4		Oceanospirillales	4	5.19481
Rhodobacterales	4		Rhodobacterales	4	5.19481
Streptosporangiales	4		Streptosporangiales	4	5.19481
Sphingomonadales	3		Sphingomonadales	3	3.8961
Enterobacterales	2		Enterobacterales	2	2.5974
Rhodospirillales	1		Rhodospirillales	1	1.2987
Kordiimonadales	1		Kordiimonadales	1	1.2987
Salinisphaerales	1		Salinisphaerales	1	1.2987
Rhizobiales	1		Rhizobiales	1	1.2987
Thiotrichales	1		Thiotrichales	1	1.2987
Cytophagales	1		Cytophagales	1	1.2987
Corynebacteriales	1		Corynebacteriales	1	1.2987
Caulobacterales	1		Caulobacterales	1	1.2987
Xanthomonadales	1		Xanthomonadales	1	1.2987
Micromonosporales	1		Micromonosporales	1	1.2987
Pseudonocardiales	1		Pseudonocardiales	1	1.2987
Grand Total	77		Grand total	77	100

## Sheet: Pivot_family
Row Labels	Count of Family		Row Labels	Count of Family	%		Row Labels	%
Pseudoalteromonadaceae	9		Pseudoalteromonadaceae	9	11.6883		Others	24.6753
Vibrionaceae	8		Vibrionaceae	8	10.3896		Pseudoalteromonadaceae	11.6883
Bacillaceae	6		Bacillaceae	6	7.79221		Vibrionaceae	10.3896
Streptomycetaceae	6		Streptomycetaceae	6	7.79221		Bacillaceae	7.79221
Rhodobacteraceae	4		Rhodobacteraceae	4	5.19481		Streptomycetaceae	7.79221
Micrococcaceae	4		Micrococcaceae	4	5.19481		Rhodobacteraceae	5.19481
Nocardiopsaceae	4		Nocardiopsaceae	4	5.19481		Micrococcaceae	5.19481
Erythrobacteraceae	3		Erythrobacteraceae	3	3.8961		Nocardiopsaceae	5.19481
Staphylococcaceae	2		Staphylococcaceae	2	2.5974		Erythrobacteraceae	3.8961
Pseudomonadaceae	2		Pseudomonadaceae	2	2.5974		Staphylococcaceae	2.5974
Hahellaceae	2		Hahellaceae	2	2.5974		Pseudomonadaceae	2.5974
Unclassified Alteromonadales	2		Unclassified Alteromonadales	2	2.5974		Hahellaceae	2.5974
Halomonadaceae	2		Halomonadaceae	2	2.5974		Unclassified Alteromonadales	2.5974
Shewanellaceae	2		Shewanellaceae	2	2.5974		Halomonadaceae	2.5974
Alteromonadaceae	2		Alteromonadaceae	2	2.5974		Shewanellaceae	2.5974
Colwelliaceae	1		Colwelliaceae	1	1.2987		Alteromonadaceae	2.5974
Erwiniaceae	1		Erwiniaceae	1	1.2987		Total	100
Rhodospirillaceae	1		Rhodospirillaceae	1	1.2987
Micromonosporaceae	1		Micromonosporaceaeceae	1	1.2987
Caulobacteraceae	1		Caulobacteraceae	1	1.2987
Cytophagaceae	1		Cytophagaceae	1	1.2987
Xanthomonadaceae	1		Xanthomonadaceae	1	1.2987
Paenibacillaceae	1		Paenibacillaceae	1	1.2987
Salinisphaeraceae	1		Salinisphaeraceae	1	1.2987
Planococcaceae	1		Planococcaceae	1	1.2987
Amorphaceae	1		Amorphaceae	1	1.2987
Dermacoccaceae	1		Dermacoccaceae	1	1.2987
Thiotrichaceae	1		Thiotrichaceae	1	1.2987
Dermatophilaceae	1		Dermatophilaceae	1	1.2987
Kordiimonadaceae	1		Kordiimonadaceae	1	1.2987
Pseudonocardiaceae	1		Pseudonocardiaceae	1	1.2987
Corynebacteriaceae	1		Corynebacteriaceae	1	1.2987
Enterobacteriaceae	1		Enterobacteriaceae	1	1.2987
Moraxellaceae	1		Moraxellaceae	1	1.2987
Grand Total	77		Grand Total	77	100

## Sheet: Families_curated
Alteromonadaceae
Amorphaceae
Bacillaceae
Caulobacteraceae
Colwelliaceae
Corynebacteriaceae
Cytophagaceae
Dermacoccaceae
Dermatophilaceae
Enterobacteriaceae
Erwiniaceae
Erythrobacteraceae
Hahellaceae
Halomonadaceae
Kordiimonadaceae
Micrococcaceae
Micromonosporaceae
Moraxellaceae
Nocardiopsaceae
Paenibacillaceae
Planococcaceae
Pseudoalteromonadaceae
Pseudomonadaceae
Pseudonocardiaceae
Rhodobacteraceae
Rhodospirillaceae
Salinisphaeraceae
Shewanellaceae
Staphylococcaceae
Streptomycetaceae
Thiotrichaceae
Vibrionaceae
Xanthomonadaceae

## Sheet: Common_families
Common families between isolates studies and molecular studies
Pseudoalteromonadaceae
Flammeovirgaceae
Planococcaceae
Bacillaceae
Alteromonadaceae
Enterobacteriaceae
Kordiimonadaceae
Staphylococcaceae
Rhodobacteraceae
Caulobacteraceae
Thiotrichaceae
Rhodospirillaceae
Xanthomonadaceae
Flavobacteriaceae
Vibrionaceae
Shewanellaceae
Moraxellaceae
Pseudomonadaceae
Paenibacillaceae
Cryomorphaceae
Erythrobacteraceae
Hahellaceae
Cytophagaceae
Streptomycetaceae
Dermacoccaceae
Corynebacteriaceae
Nocardiopsaceae
Colwelliaceae
Pseudonocardiaceae
Erwiniaceae
Micrococcaceae
Halomonadaceae
Dermatophilaceae
